# Supplementary material for: Organic material mulching regulated core microbial groups to promote soil carbon and nitrogen cycling and improve faba bean productivity under a triple-cropping system in purple soil hilly region of southwest China
Source: Front Microbiol. 2025 Jul 16;16:1602633. doi: 10.3389/fmicb.2025.1602633 (PMC12307408; doi:10.3389/fmicb.2025.1602633)
Supplement: Supplementary file 2 [file Data_Sheet_2.xlsx]

## Sheet: TABLE S9
TABLE S9: Linear discriminant analysis effect size (LEfSe) Linear discriminant analysis (LDA) discriminant result chart of LDA score (log10) distribution.
Year	Treatment	LDA score (log10)	P value	Kingdom	Phylum	Class	Order	Family
2021	CK	4.20401	0.0498705	Bacteria	Gemmatimonadetes
2021	CK	4.16787	0.0434351	Bacteria	Acidobacteria	Subgroup6	Acidobacteriabacterium
2021	CK	4.18347	0.0434351	Bacteria	Acidobacteria	Subgroup6	Acidobacteriabacterium	Acidobacteriabacterium
2021	CK	4.18355	0.0498705	Bacteria	Gemmatimonadetes	Gemmatimonadetes	Gemmatimonadales
2021	CK	4.23548	0.0444484	Bacteria	Acidobacteria
2021	CK	4.15737	0.0498705	Bacteria	Gemmatimonadetes	Gemmatimonadetes
2021	CK	4.21044	0.0434351	Bacteria	Acidobacteria	Subgroup6
2021	CK	4.18822	0.0498705	Bacteria	Gemmatimonadetes	Gemmatimonadetes	Gemmatimonadales	Gemmatimonadaceae
2021	CK	4.27403	0.0306861	Bacteria	Planctomycetes	Planctomycetacia
2021	S	4.18174	0.0329016	Bacteria	Bacteroidetes	Bacteroidia	Flavobacteriales	Flavobacteriaceae
2021	S	4.35916	0.0273138	Bacteria	Bacteroidetes	Bacteroidia
2021	S	4.05259	0.0231954	Bacteria	Proteobacteria	Gammaproteobacteria	Xanthomonadales
2021	S	4.17967	0.0329016	Bacteria	Bacteroidetes	Bacteroidia	Flavobacteriales
2021	S	4.19767	0.0273138	Bacteria	Bacteroidetes
2021	M	4.50576	0.0329016	Bacteria	Proteobacteria
2021	M	4.51928	0.0329016	Bacteria	Proteobacteria	Gammaproteobacteria	Betaproteobacteriales	Burkholderiaceae
2021	M	4.64996	0.0476285	Bacteria	Proteobacteria	Gammaproteobacteria
2021	SM	4.12927	0.0237441	Bacteria	Proteobacteria	Gammaproteobacteria	Pseudomonadales
2021	SM	4.04243	0.0237441	Bacteria	Chloroflexi	Anaerolineae
2021	SM	4.13615	0.0237441	Bacteria	Proteobacteria	Gammaproteobacteria	Pseudomonadales	Pseudomonadaceae
2022	CK	4.21766	0.0414756	Bacteria	Planctomycetes	Planctomycetacia	Pirellulales	Pirellulaceae
2022	CK	4.21808	0.0414756	Bacteria	Planctomycetes	Planctomycetacia	Pirellulales
2022	CK	4.40418	0.0534272	Bacteria	Proteobacteria	Gammaproteobacteria	Betaproteobacteriales	Burkholderiaceae
2022	CK	4.31844	0.0656392	Bacteria	Gemmatimonadetes
2022	CK	4.17226	0.0414756	Bacteria	Proteobacteria	Gammaproteobacteria	Xanthomonadales
2022	CK	4.81504	0.0656392	Bacteria	Proteobacteria
2022	CK	4.33041	0.0656392	Bacteria	Gemmatimonadetes	Gemmatimonadetes	Gemmatimonadales	Gemmatimonadaceae
2022	CK	4.79608	0.0534272	Bacteria	Proteobacteria	Gammaproteobacteria
2022	CK	4.31187	0.0656392	Bacteria	Gemmatimonadetes	Gemmatimonadetes	Gemmatimonadales
2022	CK	4.32342	0.0656392	Bacteria	Gemmatimonadetes	Gemmatimonadetes
2022	CK	4.28112	0.0378118	Bacteria	Planctomycetes
2022	S	4.609	0.0534272	Bacteria	Bacteroidetes	Bacteroidia
2022	S	4.00291	0.0498705	Bacteria	Proteobacteria	Alphaproteobacteria	Sphingomonadales
2022	S	4.55971	0.0534272	Bacteria	Bacteroidetes
2022	S	4.43396	0.0627111	Bacteria	Bacteroidetes	Bacteroidia	Chitinophagales	Chitinophagaceae
2022	S	4.39577	0.0248799	Bacteria	Acidobacteria
2022	S	4.01034	0.0434351	Bacteria	Planctomycetes	Phycisphaerae
2022	M	4.26514	0.0237441	Bacteria	Proteobacteria	Deltaproteobacteria	Myxococcales	BIrii41
2022	M	4.04861	0.0187854	Bacteria	Proteobacteria	Deltaproteobacteria	Myxococcales	Sandaracinaceae
2022	M	4.32021	0.0546667	Bacteria	Actinobacteria	Actinobacteria
2022	M	4.37364	0.0546667	Bacteria	Actinobacteria
2022	SM	4.34233	0.0216228	Bacteria	Verrucomicrobia	Verrucomicrobiae
2022	SM	4.38054	0.0216228	Bacteria	Verrucomicrobia
2021	CK	5.05249	0.112864	Fungi	Ascomycota	Sordariomycetes	Sordariales
2021	S	4.87064	0.0378118	Fungi	Ascomycota	Sordariomycetes	Phomatosporales
2021	S	4.40012	0.0656392	Fungi	Ascomycota	Orbiliomycetes	Orbiliales	Orbiliaceae
2021	S	4.86689	0.0378118	Fungi	Ascomycota	Sordariomycetes	Phomatosporales	Phomatosporaceae
2021	S	4.03027	0.200051	Fungi	Basidiomycota	Tremellomycetes	Tremellales	Trimorphomycetaceae
2021	S	4.65208	0.0396024	Fungi	Ascomycota	Dothideomycetes	Pleosporales	Thyridariaceae
2021	S	4.54302	0.0378118	Fungi	Basidiomycota	Agaricomycetes	Cantharellales	Ceratobasidiaceae
2021	S	4.67017	0.064159	Fungi	Basidiomycota
2021	S	4.67837	0.0405284	Fungi	Ascomycota	Dothideomycetes	Pleosporales
2021	S	4.52345	0.0378118	Fungi	Basidiomycota	Agaricomycetes	Cantharellales
2021	S	4.715	0.0546667	Fungi	Ascomycota	Dothideomycetes
2021	S	4.35737	0.0769664	Fungi	Ascomycota	Orbiliomycetes	Orbiliales
2021	S	4.3835	0.0769664	Fungi	Ascomycota	Orbiliomycetes
2021	S	4.70649	0.0823792	Fungi	Basidiomycota	Agaricomycetes
2021	M	4.94637	0.0231954	Fungi	Ascomycota	Sordariomycetes	Hypocreales	Clavicipitaceae
2021	M	5.14019	0.191565	Fungi	Ascomycota	Sordariomycetes	Hypocreales
2021	M	4.7804	0.0627111	Fungi	Ascomycota
2021	SM	4.60834	0.21808	Fungi	Basidiomycota	Agaricomycetes	Agaricales
2021	SM	4.61864	0.0861896	Fungi	Basidiomycota	Agaricomycetes	Agaricales	Psathyrellaceae
2021	SM	4.50873	0.227647	Fungi	Ascomycota	Eurotiomycetes	Eurotiales	Aspergillaceae
2021	SM	4.38401	0.0405284	Fungi	Ascomycota	Sordariomycetes	Glomerellales
2021	SM	4.46532	0.258709	Fungi	Mortierellomycota	Mortierellomycetes
2021	SM	4.51761	0.258709	Fungi	Mortierellomycota
2021	SM	4.34202	0.0329016	Fungi	Ascomycota	Sordariomycetes	Glomerellales	Plectosphaerellaceae
2021	SM	4.46925	0.258709	Fungi	Mortierellomycota	Mortierellomycetes	Mortierellales	Mortierellaceae
2021	SM	4.46411	0.258709	Fungi	Mortierellomycota	Mortierellomycetes	Mortierellales
2022	CK	4.46933	0.0299805	Fungi	Ascomycota	Leotiomycetes
2022	CK	4.3289	0.0273138	Fungi	Ascomycota	Pezizomycetes	Pezizales
2022	CK	4.1912	0.0306861	Fungi	Basidiomycota	Agaricomycetes	Cantharellales	Cantharellales
2022	CK	4.32634	0.0273138	Fungi	Ascomycota	Pezizomycetes
2022	CK	4.42217	0.0187854	Fungi	Glomeromycota	Paraglomeromycetes	Paraglomerales	Paraglomeraceae
2022	CK	4.33095	0.0187854	Fungi	Ascomycota	Saccharomycetes	Saccharomycetales
2022	CK	4.30251	0.0187854	Fungi	Ascomycota	Saccharomycetes
2022	CK	4.31719	0.0344647	Fungi	Ascomycota	Leotiomycetes	Helotiales	Helotiales
2022	CK	4.42264	0.0187854	Fungi	Glomeromycota	Paraglomeromycetes
2022	CK	4.41441	0.0187854	Fungi	Glomeromycota	Paraglomeromycetes	Paraglomerales
2022	CK	4.17471	0.0237441	Fungi	Ascomycota	Saccharomycetes	Saccharomycetales	Phaffomycetaceae
2022	CK	4.29251	0.0273138	Fungi	Ascomycota	Pezizomycetes	Pezizales	Pyronemataceae
2022	S	5.05329	0.0155644	Fungi	Basidiomycota	Agaricomycetes	Trechisporales
2022	S	5.04085	0.0155644	Fungi	Basidiomycota	Agaricomycetes	Trechisporales	Hydnodontaceae
2022	S	4.99464	0.0344647	Fungi	Basidiomycota	Agaricomycetes
2022	M	4.29184	0.0216228	Fungi	Ascomycota	Dothideomycetes	Pleosporales	Didymellaceae
2022	M	4.25464	0.0378118	Fungi	Basidiomycota	Agaricomycetes	Cantharellales
2022	M	4.4216	0.0344647	Fungi	Ascomycota	Leotiomycetes	Helotiales
2022	M	4.88689	0.0378118	Fungi	Ascomycota	Dothideomycetes
2022	SM	4.58532	0.0273138	Fungi	Ascomycota	Sordariomycetes	Hypocreales	Hypocreales

## Sheet: TABLE S10
TABLE S10: Topological roles of individual module nodes and keystone species in the bacterial microbial network.
Year	Treatment	Label	node.degree	node.betw	node.stress	node.evcent	Clustering.Coefficient	No. module	Zi	Pi	Kingdom	Phylum	Class	Order	Family	Genus
2021	CK	OTU4	20	1514.62	2078711	1.58774e-07	0.678947	0	1.39522	0	Bacteria	Proteobacteria	Gammaproteobacteria	Betaproteobacteriales	Burkholderiaceae	Ramlibacter
2021	CK	OTU15	16	718.024	2170603	6.64539e-07	0.666667	0	0.131625	0	Bacteria	Proteobacteria	Alphaproteobacteria	Sphingomonadales	Sphingomonadaceae	Sphingomonas
2021	CK	OTU3	16	746.504	1803259	1.5439e-07	0.633333	0	0.131625	0	Bacteria	Nitrospirae	Nitrospira	Nitrospirales	Nitrospiraceae	Nitrospira
2021	CK	OTU24	18	17.5849	112684	3.95642e-06	0.751634	0	0.763422	0	Bacteria	Proteobacteria	Gammaproteobacteria	Betaproteobacteriales	SC-I-84	uncultured bacterium
2021	CK	OTU5	19	740.394	1038483	1.60933e-07	0.631579	0	1.07932	0	Bacteria	Proteobacteria	Alphaproteobacteria	Rhizobiales	Xanthobacteraceae	Bradyrhizobium
2021	CK	OTU195	15	224.639	1160613	1.35104e-06	0.685714	0	-0.184274	0	Bacteria	Gemmatimonadetes	Gemmatimonadetes	Gemmatimonadales	Gemmatimonadaceae	uncultured
2021	CK	OTU61	12	173.135	514328	2.09042e-07	0.742424	0	-1.13197	0	Bacteria	Verrucomicrobia	Verrucomicrobiae	Chthoniobacterales	Chthoniobacteraceae	Candidatus Udaeobacter
2021	CK	OTU16	20	150.864	258129	1.59039e-07	0.694737	0	1.39522	0	Bacteria	Proteobacteria	Alphaproteobacteria	Micropepsales	Micropepsaceae	uncultured
2021	CK	OTU56	20	150.864	258129	1.59039e-07	0.694737	0	1.39522	0	Bacteria	Acidobacteria	Acidobacteriia	Acidobacteriales	uncultured	uncultured Acidobacteria bacterium
2021	CK	OTU301	15	708.912	2304062	3.98992e-07	0.619048	0	-0.184274	0	Bacteria	Rokubacteria	NC10	Rokubacteriales	uncultured bacterium	uncultured bacterium
2021	CK	OTU126	15	708.912	2304062	3.98992e-07	0.619048	0	-0.184274	0	Bacteria	Proteobacteria	Deltaproteobacteria	Myxococcales	Haliangiaceae	Haliangium
2021	CK	OTU62	17	603.142	1878079	2.51257e-06	0.639706	0	0.447523	0	Bacteria	Proteobacteria	Gammaproteobacteria	Betaproteobacteriales	SC-I-84	uncultured bacterium
2021	CK	OTU158	19	138.505	351200	1.49301e-07	0.789474	0	1.07932	0	Bacteria	Proteobacteria	Gammaproteobacteria	R7C24	uncultured bacterium	uncultured bacterium
2021	CK	OTU125	12	130.33	425839	1.04653e-06	0.712121	0	-2.71147	0.486111	Bacteria	Proteobacteria	Deltaproteobacteria	Myxococcales	Archangiaceae	Anaeromyxobacter
2021	CK	OTU34	16	160.301	306973	2.44437e-06	0.708333	0	0.131625	0	Bacteria	Actinobacteria	Thermoleophilia	Gaiellales	uncultured	uncultured bacterium
2021	CK	OTU167	20	432.533	1007642	1.63808e-07	0.657895	0	1.39522	0	Bacteria	Proteobacteria	Alphaproteobacteria	Reyranellales	Reyranellaceae	Reyranella
2021	CK	OTU130	12	359.217	891899	6.31519e-07	0.69697	0	-1.76377	0.277778	Bacteria	Planctomycetes	Planctomycetacia	Planctomycetales	uncultured	uncultured Planctomyces sp.
2021	CK	OTU185	19	553.898	2880047	4.34296e-06	0.660819	0	0.447523	0.188366	Bacteria	Proteobacteria	Gammaproteobacteria	Betaproteobacteriales	SC-I-84	uncultured Rhodocyclaceae bacterium
2021	CK	OTU49	18	420.471	814657	1.43574e-07	0.712418	0	0.763422	0	Bacteria	Acidobacteria	Subgroup 5	uncultured bacterium	uncultured bacterium	uncultured bacterium
2021	CK	OTU35	11	2.77662	7468	2.61497e-07	0.872727	0	-1.44787	0	Bacteria	Proteobacteria	Gammaproteobacteria	Betaproteobacteriales	SC-I-84	uncultured bacterium
2021	CK	OTU82	15	276.756	1262387	6.22768e-06	0.761905	0	-1.44787	0.391111	Bacteria	Actinobacteria	Actinobacteria	Frankiales	Acidothermaceae	Acidothermus
2021	CK	OTU21	17	56.4772	449337	5.11031e-06	0.779412	0	-0.500173	0.290657	Bacteria	Actinobacteria	Actinobacteria	Propionibacteriales	Nocardioidaceae	Nocardioides
2021	CK	OTU43	16	846.781	1389262	1.48388e-07	0.625	0	0.131625	0	Bacteria	Proteobacteria	Gammaproteobacteria	Betaproteobacteriales	A21b
2021	CK	OTU229	15	635.948	1364297	6.74929e-07	0.685714	0	-0.184274	0	Bacteria	Bacteroidetes	Bacteroidia	Cytophagales	Microscillaceae	uncultured
2021	CK	OTU293	18	467.362	1394022	2.93007e-06	0.640523	0	0.763422	0	Bacteria	Bacteroidetes	Bacteroidia	Flavobacteriales	Flavobacteriaceae	Flavobacterium
2021	CK	OTU382	14	816.139	1506000	2.03551e-07	0.604396	0	-0.500173	0	Bacteria	Acidobacteria	Subgroup 6	uncultured bacterium	uncultured bacterium	uncultured bacterium
2021	CK	OTU29238	18	145.496	374662	1.37242e-07	0.771242	0	0.763422	0	Bacteria	Proteobacteria	Deltaproteobacteria	Myxococcales	bacteriap25	uncultured bacterium
2021	CK	OTU418	18	8.59571	21701	1.39146e-07	0.830065	0	0.763422	0	Bacteria	Planctomycetes	Planctomycetacia	Isosphaerales	Isosphaeraceae	Singulisphaera
2021	CK	OTU17	17	56.4772	449337	5.11031e-06	0.779412	0	-0.500173	0.290657	Bacteria	Acidobacteria	Acidobacteriia	Subgroup 2	uncultured bacterium	uncultured bacterium
2021	CK	OTU96488	14	171.289	731062	5.31447e-07	0.747253	0	-0.500173	0	Bacteria	Verrucomicrobia	Verrucomicrobiae	Chthoniobacterales	Chthoniobacteraceae	Candidatus Udaeobacter
2021	CK	OTU101	14	171.289	731062	5.31447e-07	0.747253	0	-0.500173	0	Bacteria	Nitrospirae	Nitrospira	Nitrospirales	Nitrospiraceae	Nitrospira
2021	CK	OTU205	17	178.02	1128025	3.8458e-06	0.742647	0	0.131625	0.110727	Bacteria	Proteobacteria	Gammaproteobacteria	Xanthomonadales	Xanthomonadaceae	Stenotrophomonas
2021	CK	OTU267	13	499.14	1867796	1.24402e-06	0.679487	0	-2.71147	0.497041	Bacteria	Proteobacteria	Gammaproteobacteria	Betaproteobacteriales	Burkholderiaceae	Comamonas
2021	CK	OTU40	19	138.505	351200	1.49301e-07	0.789474	0	1.07932	0	Bacteria	Proteobacteria	Alphaproteobacteria	Elsterales	uncultured
2021	CK	OTU84	19	17.3336	43275	1.45655e-07	0.789474	0	1.07932	0	Bacteria	Proteobacteria	Deltaproteobacteria	Myxococcales	BIrii41	uncultured bacterium
2021	CK	OTU3219	18	2265.59	2705381	1.56579e-07	0.647059	0	0.763422	0	Bacteria	Acidobacteria	Subgroup 6	uncultured bacterium	uncultured bacterium	uncultured bacterium
2021	CK	OTU180	18	108.019	717716	5.22902e-06	0.738562	0	-0.184274	0.277778	Bacteria	Actinobacteria	Actinobacteria	Micrococcales	Intrasporangiaceae	Terrabacter
2021	CK	OTU234	13	2163.06	2957899	2.87865e-07	0.692308	0	-0.816072	0	Bacteria	Actinobacteria	Thermoleophilia	Solirubrobacterales	Solirubrobacteraceae	Solirubrobacter
2021	CK	OTU87	18	110.205	678673	5.24874e-06	0.745098	0	-0.184274	0.277778	Bacteria	Bacteroidetes	Bacteroidia	Flavobacteriales	Flavobacteriaceae	Flavobacterium
2021	CK	OTU209	16	177.223	609346	1.69079e-07	0.691667	0	0.131625	0	Bacteria	Gemmatimonadetes	Gemmatimonadetes	Gemmatimonadales	Gemmatimonadaceae	uncultured
2021	CK	OTU324	14	344.064	646688	1.34035e-07	0.67033	0	-0.500173	0	Bacteria	Chloroflexi	KD4-96	uncultured bacterium	uncultured bacterium	uncultured bacterium
2021	CK	OTU673	16	2365.04	2601763	8.93729e-07	0.633333	0	0.131625	0	Bacteria	Proteobacteria	Alphaproteobacteria	Rhizobiales	Xanthobacteraceae	uncultured
2021	CK	OTU259	18	145.496	374662	1.37242e-07	0.771242	0	0.763422	0	Bacteria	Nitrospirae	Nitrospira	Nitrospirales	Nitrospiraceae	Nitrospira
2021	CK	OTU159	17	456.037	2336307	1.72826e-06	0.632353	0	0.447523	0	Bacteria	Proteobacteria	Gammaproteobacteria	Betaproteobacteriales	Burkholderiaceae	Burkholderia-Caballeronia-Paraburkholderia
2021	CK	OTU106	15	140.716	437129	1.6152e-07	0.714286	0	-0.184274	0	Bacteria	Proteobacteria	Gammaproteobacteria	Betaproteobacteriales	A21b	uncultured beta proteobacterium
2021	CK	OTU277	13	560.093	1517757	7.83967e-07	0.666667	0	-1.76377	0.35503	Bacteria	Proteobacteria	Gammaproteobacteria	Betaproteobacteriales	SC-I-84	uncultured bacterium
2021	CK	OTU136	19	138.505	351200	1.49301e-07	0.789474	0	1.07932	0	Bacteria	Bacteroidetes	Bacteroidia	Chitinophagales	Chitinophagaceae	Ferruginibacter
2021	CK	OTU607	14	2961.4	3669583	2.28112e-07	0.593407	0	-0.500173	0	Bacteria	Proteobacteria	Gammaproteobacteria	Xanthomonadales	Rhodanobacteraceae	Dyella
2021	CK	OTU67	14	26.8223	97853	4.51192e-06	0.813187	0	-1.44787	0.336735	Bacteria	Verrucomicrobia	Verrucomicrobiae	Pedosphaerales	Pedosphaeraceae	ADurb.Bin063-1
2021	CK	OTU75	16	1927.7	3185698	6.35969e-06	0.708333	0	-1.13197	0.375	Bacteria	Firmicutes	Bacilli	Bacillales	Bacillaceae	Bacillus
2021	CK	OTU579	14	1147.48	1925645	3.51337e-07	0.692308	0	-0.500173	0	Bacteria	Acidobacteria	Acidobacteriia	Solibacterales	Solibacteraceae (Subgroup 3)	Candidatus Solibacter
2021	CK	OTU266	12	1146.69	2267458	5.19674e-07	0.69697	0	-1.44787	0.152778	Bacteria	Planctomycetes	Planctomycetacia	Gemmatales	Gemmataceae	uncultured
2021	CK	OTU165	14	40.634	209397	1.14014e-06	0.725275	0	-0.500173	0	Bacteria	Planctomycetes	OM190	uncultured bacterium	uncultured bacterium	uncultured bacterium
2021	CK	OTU289	19	659.076	1881487	4.52848e-06	0.690058	0	0.763422	0.099723	Bacteria	Gemmatimonadetes	Gemmatimonadetes	Gemmatimonadales	Gemmatimonadaceae	Gemmatimonas
2021	CK	OTU37	13	35.1661	230740	5.21562e-07	0.794872	0	-0.816072	0	Bacteria	Acidobacteria	Acidobacteriia	Acidobacteriales	uncultured	uncultured bacterium
2021	CK	OTU348	17	1365.46	3331205	1.56757e-06	0.610294	0	0.447523	0	Bacteria	Acidobacteria	Acidobacteriia	Solibacterales	Solibacteraceae (Subgroup 3)	Bryobacter
2021	CK	OTU213	18	110.205	678673	5.24874e-06	0.745098	0	-0.184274	0.277778	Bacteria	Proteobacteria	Alphaproteobacteria	Sphingomonadales	Sphingomonadaceae	Altererythrobacter
2021	CK	OTU3184	19	1495.22	2067432	1.51179e-07	0.678363	0	1.07932	0	Bacteria	Proteobacteria	Alphaproteobacteria	Rhizobiales	Xanthobacteraceae	Pseudolabrys
2021	CK	OTU129	16	2821.64	5836822	1.62313e-06	0.591667	0	-2.39557	0.5	Bacteria	Proteobacteria	Gammaproteobacteria	Betaproteobacteriales	Nitrosomonadaceae	Nitrosospira
2021	CK	OTU413	18	145.496	374662	1.37242e-07	0.771242	0	0.763422	0	Bacteria	Gemmatimonadetes	Gemmatimonadetes	Gemmatimonadales	Gemmatimonadaceae	uncultured
2021	CK	OTU372	16	177.223	609346	1.69079e-07	0.691667	0	0.131625	0	Bacteria	Gemmatimonadetes	Gemmatimonadetes	Gemmatimonadales	Gemmatimonadaceae	uncultured
2021	CK	OTU138	20	39.5755	39424	1.55648e-07	0.736842	0	1.39522	0	Bacteria	Chloroflexi	Ktedonobacteria	Ktedonobacterales	JG30-KF-AS9	uncultured bacterium
2021	CK	OTU207	13	150.113	237486	2.39628e-07	0.692308	0	-0.816072	0	Bacteria	Proteobacteria	Alphaproteobacteria	Sphingomonadales	Sphingomonadaceae	Sphingomonas
2021	CK	OTU93558	18	17.5849	112684	3.95642e-06	0.751634	0	0.763422	0	Bacteria	Chloroflexi	KD4-96	uncultured bacterium	uncultured bacterium	uncultured bacterium
2021	CK	OTU762	18	231.838	1015875	3.26807e-06	0.647059	0	0.763422	0	Bacteria	Bacteroidetes	Bacteroidia	Cytophagales	Cytophagaceae	Sporocytophaga
2021	CK	OTU592	14	361.458	481174	2.83029e-07	0.681319	0	-0.500173	0	Bacteria	Proteobacteria	Gammaproteobacteria	Betaproteobacteriales	Burkholderiaceae	Oxalicibacterium
2021	CK	OTU64	13	707.532	1652954	2.17349e-07	0.679487	0	-0.816072	0	Bacteria	Acidobacteria	Blastocatellia (Subgroup 4)	Blastocatellales	Blastocatellaceae	uncultured
2021	CK	OTU86696	18	1076.38	1839632	2.00915e-07	0.588235	0	0.763422	0	Bacteria	Bacteroidetes	Bacteroidia	Chitinophagales	Chitinophagaceae	uncultured
2021	CK	OTU249	20	432.533	1007642	1.63808e-07	0.657895	0	1.39522	0	Bacteria	Acidobacteria	Acidobacteriia	Acidobacteriales	uncultured	uncultured bacterium
2021	CK	OTU452	17	1873.22	2095636	2.71838e-06	0.632353	0	0.447523	0	Bacteria	Proteobacteria	Deltaproteobacteria	Myxococcales	Polyangiaceae	uncultured
2021	CK	OTU314	18	661.03	2376788	3.92193e-06	0.705882	0	0.447523	0.104938	Bacteria	Acidobacteria	Subgroup 6	uncultured bacterium	uncultured bacterium	uncultured bacterium
2021	CK	OTU405	20	415.871	915683	1.56384e-07	0.684211	0	1.39522	0	Bacteria	Actinobacteria	Actinobacteria	Micrococcales	Microbacteriaceae	Microbacterium
2022	CK	OTU20	11	865.724	6218281	1.99332e-05	0.636364	0	-0.548972	0	Bacteria	Acidobacteria	Subgroup 6	uncultured bacterium	uncultured bacterium	uncultured bacterium
2022	CK	OTU18	12	947.613	11679180	3.73814e-08	0.666667	0	-1.09794	0	Bacteria	Acidobacteria	Subgroup 6	uncultured Acidobacteria bacterium	uncultured Acidobacteria bacterium	uncultured Acidobacteria bacterium
2022	CK	OTU4	11	37.3149	1780282	2.6859e-08	0.763636	0	-0.823457	0	Bacteria	Proteobacteria	Gammaproteobacteria	Betaproteobacteriales	Burkholderiaceae	Ramlibacter
2022	CK	OTU26	17	350.711	15196246	0.00025651	0.691176	0	1.09794	0	Bacteria	Rokubacteria	NC10	Rokubacteriales	uncultured bacterium	uncultured bacterium
2022	CK	OTU3	15	663.586	5871017	6.42066e-05	0.704762	0	0.548972	0	Bacteria	Nitrospirae	Nitrospira	Nitrospirales	Nitrospiraceae	Nitrospira
2022	CK	OTU5	13	221.562	3664229	0.000257071	0.74359	0	-0.823457	0	Bacteria	Proteobacteria	Alphaproteobacteria	Rhizobiales	Xanthobacteraceae	Bradyrhizobium
2022	CK	OTU91	19	872.708	24463996	0.00117832	0.695906	0	0.548972	0	Bacteria	Chloroflexi	KD4-96	uncultured bacterium	uncultured bacterium	uncultured bacterium
2022	CK	OTU24	19	351.964	15596478	0.000671575	0.631579	0	1.37243	0	Bacteria	Proteobacteria	Gammaproteobacteria	Betaproteobacteriales	SC-I-84	uncultured bacterium
2022	CK	OTU65	17	83.0206	1237580	0.00145008	0.705882	0	0.548972	0	Bacteria	Planctomycetes	Planctomycetacia	Pirellulales	Pirellulaceae	Pirellula
2022	CK	OTU125	16	1173.28	19662450	6.25683e-05	0.691667	0	0.548972	0	Bacteria	Proteobacteria	Deltaproteobacteria	Myxococcales	Archangiaceae	Anaeromyxobacter
2022	CK	OTU95	15	1021.38	31443014	0.0401242	0.628571	0	-1.64691	0.473373	Bacteria	Proteobacteria	Alphaproteobacteria	Rhizobiales	Xanthobacteraceae	uncultured
2022	CK	OTU19	14	277.797	15087017	6.24316e-08	0.692308	0	0	0	Bacteria	Proteobacteria	Gammaproteobacteria	Betaproteobacteriales	Burkholderiaceae	Burkholderia-Caballeronia-Paraburkholderia
2022	CK	OTU133	15	149.038	7746124	0.000243989	0.733333	0	0	0	Bacteria	Acidobacteria	Subgroup 6	uncultured bacterium	uncultured bacterium	uncultured bacterium
2022	CK	OTU167	8	1255.33	12949982	7.67776e-06	0.714286	0	-1.9214	0	Bacteria	Proteobacteria	Alphaproteobacteria	Reyranellales	Reyranellaceae	Reyranella
2022	CK	OTU11	17	274.333	14993339	0.000286427	0.683824	0	0.823457	0	Bacteria	Proteobacteria	Gammaproteobacteria	Betaproteobacteriales	Nitrosomonadaceae	mle1-7
2022	CK	OTU12	13	915.729	20240378	0.00864475	0.615385	0	0.274486	0	Bacteria	Verrucomicrobia	Verrucomicrobiae	Chthoniobacterales	Chthoniobacteraceae	Candidatus Udaeobacter
2022	CK	OTU36	14	277.797	15087017	6.24316e-08	0.692308	0	-0.274486	0	Bacteria	Actinobacteria	Thermoleophilia	Gaiellales	uncultured	uncultured bacterium
2022	CK	OTU171	8	775.593	4342555	7.51758e-08	0.75	0	-1.37243	0	Bacteria	Proteobacteria	Gammaproteobacteria	Xanthomonadales	Xanthomonadaceae	Lysobacter
2022	CK	OTU16	14	159.606	4634410	0.00203096	0.747253	0	0	0	Bacteria	Proteobacteria	Alphaproteobacteria	Micropepsales	Micropepsaceae	uncultured
2022	CK	OTU27	15	296.368	6448551	0.00207756	0.704762	0	0	0	Bacteria	Proteobacteria	Alphaproteobacteria	Elsterales	uncultured	uncultured bacterium
2022	CK	OTU130	7	1705.75	12372933	1.03126e-06	0.47619	0	-1.64691	0	Bacteria	Planctomycetes	Planctomycetacia	Planctomycetales	uncultured	uncultured Planctomyces sp.
2022	CK	OTU99	10	365.411	4774048	3.1345e-08	0.733333	0	-1.09794	0	Bacteria	Proteobacteria	Alphaproteobacteria	Dongiales	Dongiaceae	Dongia
2022	CK	OTU105	11	1964.79	53748128	6.06108e-07	0.690909	0	-0.823457	0.260355	Bacteria	Rokubacteria	NC10	Rokubacteriales	uncultured bacterium	uncultured bacterium
2022	CK	OTU270	18	530.887	22047438	0.000291403	0.653595	0	1.37243	0	Bacteria	Proteobacteria	Alphaproteobacteria	Elsterales	uncultured
2022	CK	OTU162	16	1114.47	30704544	0.00274786	0.65	0	0.548972	0	Bacteria	Planctomycetes	Phycisphaerae	Tepidisphaerales	WD2101 soil group	uncultured bacterium
2022	CK	OTU351	18	590.295	22207766	0.000732817	0.660131	0	0.823457	0	Bacteria	Proteobacteria	Deltaproteobacteria	RCP2-54	uncultured bacterium	uncultured bacterium
2022	CK	OTU324	13	332.171	25485195	1.69596e-07	0.692308	0	-0.274486	0	Bacteria	Chloroflexi	KD4-96	uncultured bacterium	uncultured bacterium	uncultured bacterium
2022	CK	OTU141	15	663.586	5871017	6.42066e-05	0.704762	0	0.548972	0	Bacteria	Rokubacteria	NC10	Rokubacteriales	uncultured bacterium	uncultured bacterium
2022	CK	OTU49	16	10.5024	1409	0.000863401	0.816667	0	0.548972	0	Bacteria	Acidobacteria	Subgroup 5	uncultured bacterium	uncultured bacterium	uncultured bacterium
2022	CK	OTU31	14	574.113	12581791	0.0049214	0.648352	0	-0.274486	0	Bacteria	Chloroflexi	Ktedonobacteria	Ktedonobacterales	JG30-KF-AS9	uncultured bacterium
2022	CK	OTU178	12	1335.1	5084349	3.12699e-08	0.681818	0	-1.09794	0	Bacteria	Proteobacteria	Gammaproteobacteria	PLTA13	uncultured bacterium	uncultured bacterium
2022	CK	OTU101	13	359.39	13798968	4.2013e-08	0.666667	0	0.274486	0	Bacteria	Nitrospirae	Nitrospira	Nitrospirales	Nitrospiraceae	Nitrospira
2022	CK	OTU61	15	182.962	1653187	0.000690795	0.704762	0	0.548972	0	Bacteria	Verrucomicrobia	Verrucomicrobiae	Chthoniobacterales	Chthoniobacteraceae	Candidatus Udaeobacter
2022	CK	OTU104	18	215.344	9295384	0.000128858	0.686275	0	1.37243	0	Bacteria	Proteobacteria	Alphaproteobacteria	Rhizobiales	Rhizobiaceae	Mesorhizobium
2022	CK	OTU100	17	83.0206	1237580	0.00145008	0.705882	0	0.823457	0	Bacteria	Proteobacteria	Gammaproteobacteria	Betaproteobacteriales	SC-I-84	uncultured bacterium
2022	CK	OTU93	20	271.808	11286858	0.000148412	0.657895	0	1.64691	0	Bacteria	Proteobacteria	Alphaproteobacteria	uncultured	uncultured bacterium	uncultured bacterium
2022	CK	OTU79	19	872.708	24463996	0.00117832	0.695906	0	1.37243	0	Bacteria	Acidobacteria	Subgroup 6	uncultured bacterium	uncultured bacterium	uncultured bacterium
2022	CK	OTU253	18	1262.93	13423913	0.00017482	0.640523	0	1.09794	0	Bacteria	Acidobacteria	Blastocatellia (Subgroup 4)	DS-100	uncultured Acidobacteria bacterium	uncultured Acidobacteria bacterium
2022	CK	OTU367	15	67.2456	101417	6.21971e-05	0.761905	0	0.548972	0	Bacteria	Proteobacteria	Gammaproteobacteria	Betaproteobacteriales	SC-I-84	uncultured bacterium
2022	CK	OTU180	17	429.03	18184539	0.000721771	0.698529	0	0.548972	0	Bacteria	Actinobacteria	Actinobacteria	Micrococcales	Intrasporangiaceae	Terrabacter
2022	CK	OTU102	14	436.089	18867119	5.57479e-08	0.659341	0	0	0	Bacteria	Acidobacteria	Acidobacteriia	Acidobacteriales	uncultured	uncultured bacterium
2022	CK	OTU45	13	1502.39	15379082	8.84833e-08	0.717949	0	-0.823457	0	Bacteria	Acidobacteria	Blastocatellia (Subgroup 4)	11-24	uncultured bacterium	uncultured bacterium
2022	CK	OTU258	14	1760.88	32826583	0.00418734	0.648352	0	0.274486	0	Bacteria	Proteobacteria	Gammaproteobacteria	Steroidobacterales	Steroidobacteraceae	uncultured
2022	CK	OTU209	7	1642.92	9165355	2.95131e-06	0.666667	0	-2.19589	0	Bacteria	Gemmatimonadetes	Gemmatimonadetes	Gemmatimonadales	Gemmatimonadaceae	uncultured
2022	CK	OTU215	14	28.425	446183	6.79987e-05	0.835165	0	0	0	Bacteria	Acidobacteria	Acidobacteriia	Solibacterales	Solibacteraceae (Subgroup 3)	Bryobacter
2022	CK	OTU267	15	48.9385	1294932	7.64503e-05	0.809524	0	0.548972	0	Bacteria	Proteobacteria	Gammaproteobacteria	Betaproteobacteriales	Burkholderiaceae	Comamonas
2022	CK	OTU117	9	156.982	2031795	2.86499e-08	0.777778	0	-1.09794	0	Bacteria	Proteobacteria	Deltaproteobacteria	NB1-j	uncultured bacterium	uncultured bacterium
2022	CK	OTU282	17	57.2174	1414878	0.00096384	0.764706	0	0.823457	0	Bacteria	Proteobacteria	Alphaproteobacteria	Rhizobiales	Xanthobacteraceae	uncultured
2022	CK	OTU21	7	179.837	2345665	4.65293e-06	0.809524	0	-1.9214	0	Bacteria	Actinobacteria	Actinobacteria	Propionibacteriales	Nocardioidaceae	Nocardioides
2022	CK	OTU261	17	234.237	11222193	0.000139114	0.698529	0	1.09794	0	Bacteria	Acidobacteria	Subgroup 6	uncultured Acidobacteria bacterium	uncultured Acidobacteria bacterium	uncultured Acidobacteria bacterium
2022	CK	OTU85	14	187.655	1691203	0.0034256	0.67033	0	0.274486	0	Bacteria	Proteobacteria	Alphaproteobacteria	Elsterales	uncultured	uncultured bacterium
2022	CK	OTU86	16	1109.91	32050405	0.044645	0.616667	0	-1.64691	0.396694	Bacteria	Planctomycetes	Phycisphaerae	Tepidisphaerales	WD2101 soil group	uncultured bacterium
2022	CK	OTU131	18	248.149	5323089	0.00112699	0.679739	0	1.09794	0	Bacteria	Proteobacteria	Deltaproteobacteria	Desulfuromonadales	Geobacteraceae	Geobacter
2022	CK	OTU284	17	295.114	14993572	0.000285113	0.669118	0	0.548972	0	Bacteria	Proteobacteria	Gammaproteobacteria	Betaproteobacteriales	Nitrosomonadaceae	mle1-7
2022	CK	OTU243448	15	823.885	8784754	0.000160491	0.666667	0	0.823457	0	Bacteria	Proteobacteria	Gammaproteobacteria	Betaproteobacteriales	Burkholderiaceae	Piscinibacter
2022	CK	OTU150	17	83.0206	1237580	0.00145008	0.705882	0	1.09794	0	Bacteria	Proteobacteria	Alphaproteobacteria	uncultured	uncultured bacterium	uncultured bacterium
2022	CK	OTU382	7	1626.99	10695727	2.149e-07	0.619048	0	-1.64691	0	Bacteria	Acidobacteria	Subgroup 6	uncultured bacterium	uncultured bacterium	uncultured bacterium
2022	CK	OTU160	13	250.19	23664701	1.7026e-07	0.717949	0	-0.274486	0	Bacteria	Chloroflexi	Anaerolineae	Anaerolineales	Anaerolineaceae	UTCFX1
2022	CK	OTU51	8	775.593	4342555	7.51758e-08	0.75	0	-1.37243	0	Bacteria	Acidobacteria	Acidobacteriia	Acidobacteriales	uncultured	uncultured Acidobacteria bacterium
2022	CK	OTU241	11	865.724	6218281	1.99332e-05	0.636364	0	-0.548972	0	Bacteria	Actinobacteria	Thermoleophilia	Gaiellales	uncultured	uncultured bacterium
2022	CK	OTU285	16	10.5024	1409	0.000863401	0.816667	0	0.823457	0	Bacteria	Proteobacteria	Deltaproteobacteria	Desulfarculales	Desulfarculaceae	uncultured
2022	CK	OTU77	19	457.902	13559012	0.000154632	0.649123	0	1.09794	0	Bacteria	Acidobacteria	Blastocatellia (Subgroup 4)	11-24	uncultured Acidobacteria bacterium	uncultured Acidobacteria bacterium
2022	CK	OTU149	18	2461.97	37722433	0.000557708	0.594771	0	2.59794	0	Bacteria	Proteobacteria	Alphaproteobacteria	Rhizobiales	KF-JG30-B3
2022	CK	OTU137	16	238.442	9507032	0.000705632	0.733333	0	0.274486	0	Bacteria	Chloroflexi	Anaerolineae	Anaerolineales	Anaerolineaceae	uncultured
2022	CK	OTU274	15	363.479	2988869	6.39234e-05	0.752381	0	0.274486	0	Bacteria	Gemmatimonadetes	Gemmatimonadetes	Gemmatimonadales	Gemmatimonadaceae	uncultured
2022	CK	OTU206	8	238.975	21296954	5.88019e-07	0.785714	0	-1.64691	0.32	Bacteria	Gemmatimonadetes	Gemmatimonadetes	Gemmatimonadales	Gemmatimonadaceae	uncultured
2022	CK	OTU124	7	179.837	2345665	4.65293e-06	0.809524	0	-1.9214	0	Bacteria	Latescibacteria	uncultured bacterium	uncultured bacterium	uncultured bacterium	uncultured bacterium
2022	CK	OTU352	16	1337.22	34768452	0.00320843	0.608333	0	1.09794	0	Bacteria	Proteobacteria	Alphaproteobacteria	Rhizobiales	Hyphomicrobiaceae	Pedomicrobium
2022	CK	OTU80	12	711.869	18614662	0.0109892	0.712121	0	-0.823457	0	Bacteria	Acidobacteria	Subgroup 5	uncultured Acidobacteria bacterium	uncultured Acidobacteria bacterium	uncultured Acidobacteria bacterium
2022	CK	OTU380	12	33.7067	6265903	5.91127e-08	0.772727	0	0	0	Bacteria	Actinobacteria	Actinobacteria	Micrococcales	Microbacteriaceae	Agromyces
2022	CK	OTU205	13	308.655	24815015	1.43863e-07	0.730769	0	0	0	Bacteria	Proteobacteria	Gammaproteobacteria	Xanthomonadales	Xanthomonadaceae	Stenotrophomonas
2022	CK	OTU332	10	441.182	37527025	6.0183e-07	0.733333	0	-1.09794	0.277778	Bacteria	Planctomycetes	Planctomycetacia	Pirellulales	Pirellulaceae	Pirellula
2022	CK	OTU223	12	176.261	17736187	1.41832e-07	0.772727	0	-0.274486	0	Bacteria	Planctomycetes	Phycisphaerae	Tepidisphaerales	WD2101 soil group	uncultured planctomycete
2022	CK	OTU254	13	1282.28	34004544	0.011122	0.666667	0	-0.548972	0	Bacteria	Proteobacteria	Alphaproteobacteria	Acetobacterales	Acetobacteraceae	uncultured
2022	CK	OTU218	13	250.19	23664701	1.7026e-07	0.717949	0	-0.274486	0	Bacteria	Proteobacteria	Deltaproteobacteria	Myxococcales	Haliangiaceae	Haliangium
2022	CK	OTU573	12	1532.28	20050768	0.0168486	0.69697	0	-1.09794	0.277778	Bacteria	Chloroflexi	Ktedonobacteria	Ktedonobacterales	JG30-KF-AS9	uncultured bacterium
2022	CK	OTU397	17	420.8	10908316	0.000102939	0.720588	0	0.548972	0	Bacteria	Proteobacteria	Gammaproteobacteria	Betaproteobacteriales	SC-I-84	uncultured bacterium
2022	CK	OTU344	18	510.021	11178821	0.000554128	0.614379	0	1.64691	0	Bacteria	Proteobacteria	Alphaproteobacteria	Elsterales	uncultured	uncultured bacterium
2022	CK	OTU228	20	976.269	28295356	0.00179587	0.621053	0	1.37243	0	Bacteria	Proteobacteria	Deltaproteobacteria	Myxococcales	Haliangiaceae	Haliangium
2022	CK	OTU610	11	263.235	4357828	0.0166462	0.745455	0	-1.09794	0	Bacteria	Proteobacteria	Gammaproteobacteria	Betaproteobacteriales	Burkholderiaceae	Polaromonas
2022	CK	OTU348	10	441.182	37527025	6.0183e-07	0.733333	0	-0.823457	0.260355	Bacteria	Acidobacteria	Acidobacteriia	Solibacterales	Solibacteraceae (Subgroup 3)	Bryobacter
2022	CK	OTU579	13	1282.28	34004544	0.011122	0.666667	0	-0.548972	0.142012	Bacteria	Acidobacteria	Acidobacteriia	Solibacterales	Solibacteraceae (Subgroup 3)	Candidatus Solibacter
2022	CK	OTU34154	15	50.1433	1294935	7.57575e-05	0.780952	0	0.274486	0	Bacteria	Proteobacteria	Alphaproteobacteria	Rhizobiales	Xanthobacteraceae	Bradyrhizobium
2022	CK	OTU152	14	159.606	4634410	0.00203096	0.747253	0	0	0	Bacteria	Proteobacteria	Gammaproteobacteria	Betaproteobacteriales	Rhodocyclaceae	Azovibrio
2022	CK	OTU306	14	575.893	8542411	3.54128e-05	0.626374	0	0	0	Bacteria	Actinobacteria	Thermoleophilia	Gaiellales	uncultured
2022	CK	OTU327	16	257.799	3378151	0.000159871	0.708333	0	1.9214	0	Bacteria	Actinobacteria	Thermoleophilia	Gaiellales	uncultured	uncultured bacterium
2022	CK	OTU118	20	1909.56	37033906	0.00146227	0.621053	0	1.64691	0	Bacteria	Acidobacteria	Acidobacteriia	Acidobacteriales	Koribacteraceae	Candidatus Koribacter
2022	CK	OTU185117	12	141.54	1241259	2.985e-08	0.681818	0	-1.09794	0	Bacteria	Proteobacteria	Gammaproteobacteria	Xanthomonadales	Rhodanobacteraceae	Rhodanobacter
2021	CK	OTU13	13	303.614	785695	0.00448173	0.833333	1	0.810998	0.142012	Bacteria	Proteobacteria	Gammaproteobacteria	Betaproteobacteriales	SC-I-84	uncultured proteobacterium
2021	CK	OTU26	13	303.614	785695	0.00448173	0.833333	1	0.810998	0.142012	Bacteria	Rokubacteria	NC10	Rokubacteriales	uncultured bacterium	uncultured bacterium
2021	CK	OTU96	13	3014.4	10250756	0.019937	0.602564	1	-1.44821	0.426036	Bacteria	Planctomycetes	Planctomycetacia	Pirellulales	Pirellulaceae	uncultured
2021	CK	OTU27	13	948.961	1625653	0.023351	0.564103	1	-2.20128	0.473373	Bacteria	Proteobacteria	Alphaproteobacteria	Elsterales	uncultured	uncultured bacterium
2021	CK	OTU100	13	314.452	1377096	0.0024525	0.769231	1	-0.695141	0.35503	Bacteria	Proteobacteria	Gammaproteobacteria	Betaproteobacteriales	SC-I-84	uncultured bacterium
2021	CK	OTU79	12	21.7621	87071	0.00441495	0.893939	1	0.810998	0	Bacteria	Acidobacteria	Subgroup 6	uncultured bacterium	uncultured bacterium	uncultured bacterium
2021	CK	OTU133	13	632.767	3706059	0.00726379	0.794872	1	0.810998	0.142012	Bacteria	Acidobacteria	Subgroup 6	uncultured bacterium	uncultured bacterium	uncultured bacterium
2021	CK	OTU66467	14	434.548	1999869	0.00247523	0.703297	1	-0.695141	0.408163	Bacteria	Proteobacteria	Gammaproteobacteria	Betaproteobacteriales	Burkholderiaceae	Piscinibacter
2021	CK	OTU215	14	434.548	1999869	0.00247523	0.703297	1	-0.695141	0.408163	Bacteria	Acidobacteria	Acidobacteriia	Solibacterales	Solibacteraceae (Subgroup 3)	Bryobacter
2021	CK	OTU51	14	2912.23	10010930	0.00342067	0.736264	1	0.0579284	0.336735	Bacteria	Acidobacteria	Acidobacteriia	Acidobacteriales	uncultured	uncultured Acidobacteria bacterium
2021	CK	OTU114	13	303.614	785695	0.00448173	0.833333	1	0.810998	0.142012	Bacteria	Proteobacteria	Gammaproteobacteria	Betaproteobacteriales	TRA3-20	uncultured bacterium
2021	CK	OTU54563	12	21.7621	87071	0.00441495	0.893939	1	0.810998	0	Bacteria	Rokubacteria	NC10	Rokubacteriales	uncultured bacterium	uncultured bacterium
2021	CK	OTU273	13	632.767	3706059	0.00726379	0.794872	1	0.810998	0.142012	Bacteria	Latescibacteria	uncultured bacterium	uncultured bacterium	uncultured bacterium	uncultured bacterium
2022	CK	OTU8	21	1892.03	31165119	0.148888	0.661905	1	0.476942	0	Bacteria	Proteobacteria	Alphaproteobacteria	Rhizobiales	Xanthobacteraceae	uncultured
2022	CK	OTU10	20	921.28	11702845	0.169488	0.694737	1	0.476942	0	Bacteria	Proteobacteria	Gammaproteobacteria	Betaproteobacteriales	Burkholderiaceae	Piscinibacter
2022	CK	OTU13	18	106.067	9040401	0.106043	0.72549	1	-1.32076	0.345679	Bacteria	Proteobacteria	Gammaproteobacteria	Betaproteobacteriales	SC-I-84	uncultured proteobacterium
2022	CK	OTU28	19	120.927	3346291	0.133027	0.707602	1	-0.122293	0	Bacteria	Bacteroidetes	Bacteroidia	Chitinophagales	Chitinophagaceae	uncultured
2022	CK	OTU7	20	1062.71	41141178	0.113325	0.636842	1	0.177324	0.095	Bacteria	Proteobacteria	Deltaproteobacteria	Myxococcales	P3OB-42
2022	CK	OTU15	20	170.804	3856252	0.162347	0.652632	1	-0.122293	0	Bacteria	Proteobacteria	Alphaproteobacteria	Sphingomonadales	Sphingomonadaceae	Sphingomonas
2022	CK	OTU195	21	1056.88	14358377	0.145775	0.609524	1	0.476942	0.0907029	Bacteria	Gemmatimonadetes	Gemmatimonadetes	Gemmatimonadales	Gemmatimonadaceae	uncultured
2022	CK	OTU56	20	482.833	7551317	0.136501	0.668421	1	0.177324	0.095	Bacteria	Acidobacteria	Acidobacteriia	Acidobacteriales	uncultured	uncultured Acidobacteria bacterium
2022	CK	OTU38	22	760.778	30687297	0.181124	0.632035	1	1.37579	0	Bacteria	Acidobacteria	Subgroup 6	uncultured Acidobacteria bacterium	uncultured Acidobacteria bacterium	uncultured Acidobacteria bacterium
2022	CK	OTU185	22	345.989	5525270	0.180606	0.666667	1	0.177324	0	Bacteria	Proteobacteria	Gammaproteobacteria	Betaproteobacteriales	SC-I-84	uncultured Rhodocyclaceae bacterium
2022	CK	OTU35	22	371.381	6467553	0.180723	0.658009	1	-0.122293	0	Bacteria	Proteobacteria	Gammaproteobacteria	Betaproteobacteriales	SC-I-84	uncultured bacterium
2022	CK	OTU62	22	455.251	32647854	0.115912	0.606061	1	-1.02114	0.733884	Bacteria	Proteobacteria	Gammaproteobacteria	Betaproteobacteriales	SC-I-84	uncultured bacterium
2022	CK	OTU111	18	764.894	26785027	0.104989	0.712418	1	-1.62038	0.401235	Bacteria	Proteobacteria	Gammaproteobacteria	Betaproteobacteriales	A21b
2022	CK	OTU22	18	349.604	3894484	0.111826	0.679739	1	0.177324	0	Bacteria	Latescibacteria	uncultured bacterium	uncultured bacterium	uncultured bacterium	uncultured bacterium
2022	CK	OTU156	16	1183.73	11290435	0.0676466	0.7	1	-1.02114	0.207612	Bacteria	Planctomycetes	Planctomycetacia	Pirellulales	Pirellulaceae	Pirellula
2022	CK	OTU116	22	206.486	3743322	0.165585	0.606061	1	1.07618	0	Bacteria	Gemmatimonadetes	Gemmatimonadetes	Gemmatimonadales	Gemmatimonadaceae	Gemmatimonas
2022	CK	OTU132	20	53.7397	805498	0.147079	0.710526	1	0.177324	0	Bacteria	Planctomycetes	Planctomycetacia	Isosphaerales	Isosphaeraceae	Singulisphaera
2022	CK	OTU313	20	477.773	6005122	0.164184	0.621053	1	1.37579	0	Bacteria	Planctomycetes	Planctomycetacia	Planctomycetales	uncultured	uncultured bacterium
2022	CK	OTU163	22	855.803	32710416	0.168687	0.627706	1	0.776559	0	Bacteria	Gemmatimonadetes	Gemmatimonadetes	Gemmatimonadales	Gemmatimonadaceae	uncultured
2022	CK	OTU29238	19	115.154	2645046	0.158054	0.672515	1	-0.122293	0	Bacteria	Proteobacteria	Deltaproteobacteria	Myxococcales	bacteriap25	uncultured bacterium
2022	CK	OTU602	16	215.549	6005382	0.0682064	0.733333	1	-1.92	0.415225	Bacteria	Planctomycetes	Planctomycetacia	Pirellulales	Pirellulaceae	Pirellula
2022	CK	OTU299	20	159.644	2687425	0.15098	0.642105	1	1.67541	0	Bacteria	Acidobacteria	Acidobacteriia	Solibacterales	Solibacteraceae (Subgroup 3)	Bryobacter
2022	CK	OTU17	19	227.492	2886105	0.159731	0.666667	1	0.776559	0	Bacteria	Acidobacteria	Acidobacteriia	Subgroup 2	uncultured bacterium	uncultured bacterium
2022	CK	OTU418	18	508.505	7297737	0.126458	0.686275	1	0.177324	0.095	Bacteria	Planctomycetes	Planctomycetacia	Isosphaerales	Isosphaeraceae	Singulisphaera
2022	CK	OTU212	22	383.241	3793010	0.183498	0.640693	1	1.07618	0	Bacteria	Proteobacteria	Alphaproteobacteria	Elsterales	uncultured
2022	CK	OTU234	15	120.237	1377439	0.0738744	0.752381	1	-0.42191	0	Bacteria	Actinobacteria	Thermoleophilia	Solirubrobacterales	Solirubrobacteraceae	Solirubrobacter
2022	CK	OTU83	17	75.9648	833294	0.0935115	0.764706	1	-0.42191	0	Bacteria	Proteobacteria	Gammaproteobacteria	Betaproteobacteriales	SC-I-84	uncultured bacterium
2022	CK	OTU269	20	35.459	94041	0.167179	0.710526	1	0.177324	0	Bacteria	Latescibacteria	uncultured bacterium	uncultured bacterium	uncultured bacterium	uncultured bacterium
2022	CK	OTU159	21	422.998	20661339	0.16476	0.62381	1	1.37579	0	Bacteria	Proteobacteria	Gammaproteobacteria	Betaproteobacteriales	Burkholderiaceae	Burkholderia-Caballeronia-Paraburkholderia
2022	CK	OTU506	18	764.894	26785027	0.104989	0.712418	1	-1.62038	0.401235	Bacteria	Planctomycetes	Planctomycetacia	Gemmatales	Gemmataceae	uncultured
2022	CK	OTU66	21	297.235	4843691	0.174729	0.690476	1	-0.122293	0	Bacteria	Acidobacteria	Acidobacteriia	Acidobacteriales	uncultured	uncultured Acidobacteria bacterium
2022	CK	OTU289	20	740.899	16047024	0.0909442	0.642105	1	-1.62038	0.432133	Bacteria	Gemmatimonadetes	Gemmatimonadetes	Gemmatimonadales	Gemmatimonadaceae	Gemmatimonas
2022	CK	OTU319	15	449.456	6120857	0.0601896	0.733333	1	-2.21961	0.336735	Bacteria	Proteobacteria	Gammaproteobacteria	Betaproteobacteriales	Nitrosomonadaceae	MND1
2022	CK	OTU106	21	721.473	30243013	0.173042	0.638095	1	0.776559	0	Bacteria	Proteobacteria	Gammaproteobacteria	Betaproteobacteriales	A21b	uncultured beta proteobacterium
2022	CK	OTU404	21	477.223	3016852	0.175955	0.67619	1	0.776559	0	Bacteria	Acidobacteria	Acidobacteriia	Acidobacteriales	Koribacteraceae	Candidatus Koribacter
2022	CK	OTU393	21	1113.85	41812656	0.120624	0.633333	1	0.177324	0.095	Bacteria	Actinobacteria	Actinobacteria	Propionibacteriales	Nocardioidaceae	Nocardioides
2022	CK	OTU951	17	66.3954	636318	0.0874462	0.757353	1	-0.42191	0	Bacteria	Actinobacteria	Thermoleophilia	Gaiellales	uncultured	uncultured bacterium
2022	CK	OTU287	21	1359.57	22360643	0.158581	0.585714	1	0.776559	0	Bacteria	Acidobacteria	Subgroup 6	uncultured bacterium	uncultured bacterium	uncultured bacterium
2022	CK	OTU17239	16	2475.81	52002015	0.051425	0.608333	1	-1.92	0.675	Bacteria	Gemmatimonadetes	Gemmatimonadetes	Gemmatimonadales	Gemmatimonadaceae	Gemmatimonas
2022	CK	OTU204	18	162.309	1959200	0.0952933	0.718954	1	-0.42191	0	Bacteria	Proteobacteria	Deltaproteobacteria	Desulfarculales	Desulfarculaceae	uncultured
2022	CK	OTU631	20	262.816	3799900	0.130019	0.673684	1	0.476942	0	Bacteria	Proteobacteria	Deltaproteobacteria	Myxococcales	Haliangiaceae	Haliangium
2022	CK	OTU293	19	219.238	3137567	0.121572	0.695906	1	0.476942	0	Bacteria	Bacteroidetes	Bacteroidia	Flavobacteriales	Flavobacteriaceae	Flavobacterium
2022	CK	OTU871	18	708.264	15369012	0.0862279	0.673203	1	-1.62038	0.455	Bacteria	Planctomycetes	Planctomycetacia	Gemmatales	Gemmataceae	uncultured
2022	CK	OTU415	21	475.974	10079337	0.138118	0.633333	1	0.177324	0.172336	Bacteria	Planctomycetes	Planctomycetacia	Gemmatales	Gemmataceae	uncultured
2022	CK	OTU146	23	1013.09	41208124	0.173897	0.612648	1	2.67541	0	Bacteria	Acidobacteria	Acidobacteriia	Solibacterales	Solibacteraceae (Subgroup 3)	Bryobacter
2022	CK	OTU266	22	760.778	30687297	0.181124	0.632035	1	1.07618	0	Bacteria	Planctomycetes	Planctomycetacia	Gemmatales	Gemmataceae	uncultured
2022	CK	OTU760	21	798.939	6387862	0.154249	0.657143	1	0.776559	0	Bacteria	Acidobacteria	Subgroup 6	uncultured bacterium	uncultured bacterium	uncultured bacterium
2022	CK	OTU536	21	323.436	24865767	0.107757	0.619048	1	-1.32076	0.444444	Bacteria	Acidobacteria	Acidobacteriia	Solibacterales	Solibacteraceae (Subgroup 3)	Candidatus Solibacter
2022	CK	OTU120	20	53.7397	805498	0.147079	0.710526	1	0.177324	0	Bacteria	Planctomycetes	Phycisphaerae	Tepidisphaerales	WD2101 soil group	uncultured bacterium
2021	CK	OTU8	15	892.521	2634539	7.8746e-05	0.619048	2	-0.0467652	0	Bacteria	Proteobacteria	Alphaproteobacteria	Rhizobiales	Xanthobacteraceae	uncultured
2021	CK	OTU9	15	648.488	3143745	0.00017985	0.638095	2	-0.0467652	0	Bacteria	Proteobacteria	Deltaproteobacteria	Myxococcales	bacteriap25
2021	CK	OTU12	16	204.554	628743	3.56363e-06	0.766667	2	-0.0467652	0.117188	Bacteria	Verrucomicrobia	Verrucomicrobiae	Chthoniobacterales	Chthoniobacteraceae	Candidatus Udaeobacter
2021	CK	OTU41	20	1121.53	2899274	8.38515e-06	0.663158	2	1.4731	0	Bacteria	Gemmatimonadetes	Gemmatimonadetes	Gemmatimonadales	Gemmatimonadaceae	Gemmatimonas
2021	CK	OTU7	14	362.285	1690266	3.66351e-05	0.67033	2	-0.350739	0	Bacteria	Proteobacteria	Deltaproteobacteria	Myxococcales	P3OB-42
2021	CK	OTU95	19	605.373	1653303	3.38772e-06	0.625731	2	-0.350739	0.387812	Bacteria	Proteobacteria	Alphaproteobacteria	Rhizobiales	Xanthobacteraceae	uncultured
2021	CK	OTU53	17	1774.85	5252561	1.94335e-05	0.588235	2	0.561183	0	Bacteria	Acidobacteria	Holophagae	Subgroup 7	uncultured bacterium	uncultured bacterium
2021	CK	OTU2	14	341.7	1078612	2.83854e-05	0.67033	2	-0.350739	0	Bacteria	Bacteroidetes	Bacteroidia	Chitinophagales	Chitinophagaceae	uncultured
2021	CK	OTU28	19	390.839	958765	4.79833e-06	0.701754	2	1.16913	0	Bacteria	Bacteroidetes	Bacteroidia	Chitinophagales	Chitinophagaceae	uncultured
2021	CK	OTU6	13	424.845	585311	1.05772e-05	0.679487	2	-0.654713	0	Bacteria	Proteobacteria	Gammaproteobacteria	Xanthomonadales	Rhodanobacteraceae	Rhodanobacter
2021	CK	OTU29	15	620.486	1876686	6.81853e-05	0.619048	2	-0.0467652	0	Bacteria	Proteobacteria	Gammaproteobacteria	Xanthomonadales	Rhodanobacteraceae	Dokdonella
2021	CK	OTU105	19	282.081	720317	5.5401e-06	0.71345	2	1.16913	0	Bacteria	Rokubacteria	NC10	Rokubacteriales	uncultured bacterium	uncultured bacterium
2021	CK	OTU39	16	376.229	1547264	1.26541e-05	0.666667	2	0.257209	0	Bacteria	Acidobacteria	Acidobacteriia	Solibacterales	Solibacteraceae (Subgroup 3)	Candidatus Solibacter
2021	CK	OTU88	12	46.487	84545	3.14382e-05	0.712121	2	-0.958687	0	Bacteria	Proteobacteria	Gammaproteobacteria	Xanthomonadales	Xanthomonadaceae	Arenimonas
2021	CK	OTU156	12	326.186	965282	0.000234714	0.742424	2	-0.958687	0	Bacteria	Planctomycetes	Planctomycetacia	Pirellulales	Pirellulaceae	Pirellula
2021	CK	OTU63	18	1418.35	3121938	3.13924e-06	0.614379	2	-0.654713	0.401235	Bacteria	Bacteroidetes	Bacteroidia	Chitinophagales	Chitinophagaceae	Flavisolibacter
2021	CK	OTU80	12	192.101	924919	0.000468069	0.69697	2	-1.56664	0.277778	Bacteria	Acidobacteria	Subgroup 5	uncultured Acidobacteria bacterium	uncultured Acidobacteria bacterium	uncultured Acidobacteria bacterium
2021	CK	OTU141	16	376.229	1547264	1.26541e-05	0.666667	2	0.257209	0	Bacteria	Rokubacteria	NC10	Rokubacteriales	uncultured bacterium	uncultured bacterium
2021	CK	OTU143	17	428.809	1109971	9.96962e-06	0.669118	2	0.561183	0	Bacteria	Latescibacteria	uncultured bacterium	uncultured bacterium	uncultured bacterium	uncultured bacterium
2021	CK	OTU319	20	366.369	1143542	7.32843e-06	0.668421	2	1.4731	0	Bacteria	Proteobacteria	Gammaproteobacteria	Betaproteobacteriales	Nitrosomonadaceae	MND1
2021	CK	OTU117	12	308.385	562721	0.000234793	0.69697	2	-0.958687	0	Bacteria	Proteobacteria	Deltaproteobacteria	NB1-j	uncultured bacterium	uncultured bacterium
2021	CK	OTU98935	19	432.959	1121880	4.82657e-06	0.678363	2	1.16913	0	Bacteria	Bacteroidetes	Bacteroidia	Chitinophagales	Chitinophagaceae	uncultured
2021	CK	OTU269	18	1716.65	4629538	4.06694e-06	0.673203	2	0.257209	0.197531	Bacteria	Latescibacteria	uncultured bacterium	uncultured bacterium	uncultured bacterium	uncultured bacterium
2021	CK	OTU85	13	47.5931	110900	0.000106998	0.692308	2	-0.654713	0	Bacteria	Proteobacteria	Alphaproteobacteria	Elsterales	uncultured	uncultured bacterium
2021	CK	OTU421	14	362.285	1690266	3.66351e-05	0.67033	2	-0.350739	0	Bacteria	Proteobacteria	Alphaproteobacteria	Micropepsales	Micropepsaceae	uncultured
2021	CK	OTU99	15	2926.6	6971014	0.000103918	0.609524	2	-0.0467652	0	Bacteria	Proteobacteria	Alphaproteobacteria	Dongiales	Dongiaceae	Dongia
2021	CK	OTU344	16	278.813	659397	3.0605e-06	0.65	2	-0.654713	0.304688	Bacteria	Proteobacteria	Alphaproteobacteria	Elsterales	uncultured	uncultured bacterium
2021	CK	OTU182	15	219.612	553804	2.25561e-06	0.695238	2	-1.56664	0.444444	Bacteria	Acidobacteria	Acidobacteriia	Acidobacteriales	Koribacteraceae	Candidatus Koribacter
2021	CK	OTU241	17	677.725	1877556	3.95521e-06	0.727941	2	0.257209	0.110727	Bacteria	Actinobacteria	Thermoleophilia	Gaiellales	uncultured	uncultured bacterium
2021	CK	OTU118	18	96.8922	60717	7.90996e-06	0.705882	2	0.865157	0	Bacteria	Acidobacteria	Acidobacteriia	Acidobacteriales	Koribacteraceae	Candidatus Koribacter
2021	CK	OTU227	20	314.843	843596	5.92422e-06	0.7	2	1.4731	0	Bacteria	Bacteroidetes	Bacteroidia	Chitinophagales	Chitinophagaceae	Ferruginibacter
2021	CK	OTU250	13	543.685	3129252	0.000748084	0.628205	2	-1.87061	0.426036	Bacteria	Proteobacteria	Alphaproteobacteria	Caulobacterales	Caulobacteraceae	Phenylobacterium
2021	CK	OTU66	19	155.775	471201	6.26592e-06	0.695906	2	1.16913	0	Bacteria	Acidobacteria	Acidobacteriia	Acidobacteriales	uncultured	uncultured Acidobacteria bacterium
2021	CK	OTU160	13	1128.64	2552249	0.00137515	0.589744	2	-2.78253	0.497041	Bacteria	Chloroflexi	Anaerolineae	Anaerolineales	Anaerolineaceae	UTCFX1
2021	CK	OTU146	13	49.3148	19354	1.72439e-05	0.692308	2	-0.654713	0	Bacteria	Acidobacteria	Acidobacteriia	Solibacterales	Solibacteraceae (Subgroup 3)	Bryobacter
2021	CK	OTU584	18	126.799	363583	5.86206e-06	0.705882	2	0.865157	0	Bacteria	Proteobacteria	Deltaproteobacteria	Myxococcales	Archangiaceae	Anaeromyxobacter
2021	CK	OTU178	13	14.3511	1672	6.64e-05	0.705128	2	-0.654713	0	Bacteria	Proteobacteria	Gammaproteobacteria	PLTA13	uncultured bacterium	uncultured bacterium
2021	CK	OTU70	20	314.843	843596	5.92422e-06	0.7	2	1.4731	0	Bacteria	Proteobacteria	Gammaproteobacteria	Betaproteobacteriales	Burkholderiaceae	Cupriavidus
2021	CK	OTU137	14	3416.1	10192968	0.00075313	0.582418	2	-1.56664	0.408163	Bacteria	Chloroflexi	Anaerolineae	Anaerolineales	Anaerolineaceae	uncultured
2021	CK	OTU106951	13	111.699	557329	0.000176292	0.74359	2	-0.654713	0	Bacteria	Acidobacteria	Subgroup 6
2021	CK	OTU162	16	278.813	659397	3.0605e-06	0.65	2	-0.654713	0.304688	Bacteria	Planctomycetes	Phycisphaerae	Tepidisphaerales	WD2101 soil group	uncultured bacterium
2021	CK	OTU951	17	1138.4	2169828	8.31655e-06	0.691176	2	0.561183	0	Bacteria	Actinobacteria	Thermoleophilia	Gaiellales	uncultured	uncultured bacterium
2021	CK	OTU34154	20	314.843	843596	5.92422e-06	0.7	2	1.4731	0	Bacteria	Proteobacteria	Alphaproteobacteria	Rhizobiales	Xanthobacteraceae	Bradyrhizobium
2021	CK	OTU124	13	348.084	565016	4.28401e-05	0.628205	2	-0.654713	0	Bacteria	Latescibacteria	uncultured bacterium	uncultured bacterium	uncultured bacterium	uncultured bacterium
2021	CK	OTU147	12	576.073	1844379	0.000234801	0.742424	2	-0.958687	0	Bacteria	Proteobacteria	Alphaproteobacteria	Sphingomonadales	Sphingomonadaceae	Novosphingobium
2021	CK	OTU155	19	31.3741	15791	5.00476e-06	0.719298	2	1.16913	0	Bacteria	Proteobacteria	Deltaproteobacteria	Desulfarculales	Desulfarculaceae	uncultured
2021	CK	OTU362	18	1041.34	2172074	9.05858e-06	0.620915	2	0.865157	0	Bacteria	Bacteroidetes	Bacteroidia	Flavobacteriales	Flavobacteriaceae	Flavobacterium
2021	CK	OTU233	18	126.799	363583	5.86206e-06	0.705882	2	0.865157	0	Bacteria	Proteobacteria	Deltaproteobacteria	Myxococcales	Phaselicystidaceae	Phaselicystis
2021	CK	OTU72	20	1243.5	3955893	8.06358e-06	0.657895	2	1.4731	0	Bacteria	Gemmatimonadetes	Gemmatimonadetes	Gemmatimonadales	Gemmatimonadaceae	Gemmatimonas
2021	CK	OTU492	13	111.699	557329	0.000176292	0.74359	2	-0.654713	0	Bacteria	Proteobacteria	Gammaproteobacteria	Betaproteobacteriales	Methylophilaceae	uncultured
2021	CK	OTU816	14	2269.92	4587157	1.93831e-05	0.648352	2	-0.350739	0	Bacteria	Proteobacteria	Deltaproteobacteria	Myxococcales	Haliangiaceae	Haliangium
2021	CK	OTU206	18	86.3186	56733	7.94461e-06	0.72549	2	0.865157	0	Bacteria	Gemmatimonadetes	Gemmatimonadetes	Gemmatimonadales	Gemmatimonadaceae	uncultured
2022	CK	OTU9	17	354.579	37947501	0.0288442	0.632353	2	0.518812	0	Bacteria	Proteobacteria	Deltaproteobacteria	Myxococcales	bacteriap25
2022	CK	OTU53	19	649.531	17018174	0.0718587	0.654971	2	-1.30005	0.498615	Bacteria	Acidobacteria	Holophagae	Subgroup 7	uncultured bacterium	uncultured bacterium
2022	CK	OTU41	8	355.652	10499275	0.000494372	0.714286	2	-1.50214	0	Bacteria	Gemmatimonadetes	Gemmatimonadetes	Gemmatimonadales	Gemmatimonadaceae	Gemmatimonas
2022	CK	OTU6	15	90.65	6035754	0.0133567	0.714286	2	0.518812	0	Bacteria	Proteobacteria	Gammaproteobacteria	Xanthomonadales	Rhodanobacteraceae	Rhodanobacter
2022	CK	OTU29	16	1234.26	29363787	0.0337162	0.675	2	0.518812	0	Bacteria	Proteobacteria	Gammaproteobacteria	Xanthomonadales	Rhodanobacteraceae	Dokdonella
2022	CK	OTU60	19	30.025	816055	0.0116991	0.766082	2	0.923002	0	Bacteria	Gemmatimonadetes	Gemmatimonadetes	Gemmatimonadales	Gemmatimonadaceae	uncultured
2022	CK	OTU46	9	784.23	40502161	1.97703e-05	0.75	2	-1.09795	0	Bacteria	Proteobacteria	Alphaproteobacteria	Caulobacterales	Caulobacteraceae	Phenylobacterium
2022	CK	OTU68	16	141.445	20139648	0.0487787	0.75	2	-0.289569	0.21875	Bacteria	Acidobacteria	Subgroup 6	uncultured Acidobacteria bacterium	uncultured Acidobacteria bacterium	uncultured Acidobacteria bacterium
2022	CK	OTU96	18	66.9658	1382865	0.0120967	0.738562	2	0.316717	0	Bacteria	Planctomycetes	Planctomycetacia	Pirellulales	Pirellulaceae	uncultured
2022	CK	OTU23	8	7.12823	32065	2.87442e-05	0.821429	2	-1.50214	0	Bacteria	Acidobacteria	Blastocatellia (Subgroup 4)	Pyrinomonadales	Pyrinomonadaceae	RB41
2022	CK	OTU74	21	308.092	14777894	0.0133111	0.704762	2	1.1251	0	Bacteria	Proteobacteria	Deltaproteobacteria	Myxococcales	Haliangiaceae	Haliangium
2022	CK	OTU39	19	167.426	7984736	0.00956794	0.701754	2	0.720907	0	Bacteria	Acidobacteria	Acidobacteriia	Solibacterales	Solibacteraceae (Subgroup 3)	Candidatus Solibacter
2022	CK	OTU50	10	479.182	11169937	7.65444e-05	0.622222	2	-1.09795	0	Bacteria	Chloroflexi	TK10	uncultured Chloroflexi bacterium	uncultured Chloroflexi bacterium	uncultured Chloroflexi bacterium
2022	CK	OTU78	15	315.849	11646029	0.0254077	0.647619	2	-0.0874741	0	Bacteria	Proteobacteria	Gammaproteobacteria	Betaproteobacteriales	Nitrosomonadaceae	Ellin6067
2022	CK	OTU123	19	445.772	19555111	0.00895954	0.649123	2	1.32719	0	Bacteria	Acidobacteria	Acidobacteriia	Solibacterales	Solibacteraceae (Subgroup 3)	Candidatus Solibacter
2022	CK	OTU70	21	308.092	14777894	0.0133111	0.704762	2	1.1251	0	Bacteria	Proteobacteria	Gammaproteobacteria	Betaproteobacteriales	Burkholderiaceae	Cupriavidus
2022	CK	OTU301	15	1062.11	40525730	0.0183447	0.685714	2	0.518812	0	Bacteria	Rokubacteria	NC10	Rokubacteriales	uncultured bacterium	uncultured bacterium
2022	CK	OTU81	22	1306.52	53846396	0.0152044	0.619048	2	0.923002	0	Bacteria	Proteobacteria	Gammaproteobacteria	Steroidobacterales	Steroidobacteraceae	uncultured
2022	CK	OTU126	16	1277.17	48436575	0.0206277	0.658333	2	0.114621	0	Bacteria	Proteobacteria	Deltaproteobacteria	Myxococcales	Haliangiaceae	Haliangium
2022	CK	OTU34	16	564.16	29904242	0.00643214	0.766667	2	-0.0874741	0	Bacteria	Actinobacteria	Thermoleophilia	Gaiellales	uncultured	uncultured bacterium
2022	CK	OTU25	16	564.16	29904242	0.00643214	0.766667	2	-0.0874741	0	Bacteria	Chloroflexi	Ktedonobacteria	Ktedonobacterales	JG30-KF-AS9	uncultured bacterium
2022	CK	OTU199	19	1356.76	44196398	0.0162991	0.608187	2	0.720907	0	Bacteria	Acidobacteria	Subgroup 6	uncultured Acidobacteria bacterium	uncultured Acidobacteria bacterium	uncultured Acidobacteria bacterium
2022	CK	OTU55	18	246.265	9105961	0.0472236	0.673203	2	-0.0874741	0.207612	Bacteria	Acidobacteria	Acidobacteriia	Solibacterales	Solibacteraceae (Subgroup 3)	Bryobacter
2022	CK	OTU43	13	622.365	16461697	0.0033429	0.628205	2	-0.491665	0	Bacteria	Proteobacteria	Gammaproteobacteria	Betaproteobacteriales	A21b
2022	CK	OTU2	10	1934.9	97265970	0.000195834	0.577778	2	-1.09795	0	Bacteria	Bacteroidetes	Bacteroidia	Chitinophagales	Chitinophagaceae	uncultured
2022	CK	OTU148	8	355.652	10499275	0.000494372	0.714286	2	-1.50214	0	Bacteria	Proteobacteria	Alphaproteobacteria	Rhizobiales	Xanthobacteraceae	uncultured
2022	CK	OTU103	21	308.092	14777894	0.0133111	0.704762	2	1.1251	0	Bacteria	Proteobacteria	Gammaproteobacteria	Betaproteobacteriales	Burkholderiaceae	Cupriavidus
2022	CK	OTU63	20	71.2025	4878346	0.0125231	0.731579	2	0.720907	0	Bacteria	Bacteroidetes	Bacteroidia	Chitinophagales	Chitinophagaceae	Flavisolibacter
2022	CK	OTU143	10	2065.62	99555595	5.32864e-06	0.533333	2	-1.90633	0.48	Bacteria	Latescibacteria	uncultured bacterium	uncultured bacterium	uncultured bacterium	uncultured bacterium
2022	CK	OTU250	9	1296.93	60963771	3.92656e-06	0.555556	2	-2.10843	0.493827	Bacteria	Proteobacteria	Alphaproteobacteria	Caulobacterales	Caulobacteraceae	Phenylobacterium
2022	CK	OTU119	9	1164.76	58744897	0.000194878	0.611111	2	-0.895855	0	Bacteria	Proteobacteria	Gammaproteobacteria	Betaproteobacteriales	SC-I-84	uncultured bacterium
2022	CK	OTU40	20	1209.04	18709682	0.0806663	0.647368	2	-1.50214	0.493827	Bacteria	Proteobacteria	Alphaproteobacteria	Elsterales	uncultured
2022	CK	OTU122	23	781.251	38846605	0.0123567	0.667984	2	2.52929	0	Bacteria	Proteobacteria	Deltaproteobacteria	Myxococcales	bacteriap25	uncultured bacterium
2022	CK	OTU175	17	354.579	37947501	0.0288442	0.632353	2	0.518812	0	Bacteria	Chloroflexi	Ktedonobacteria	C0119	uncultured bacterium	uncultured bacterium
2022	CK	OTU317	17	246.212	7509351	0.00797026	0.75	2	0.720907	0	Bacteria	Planctomycetes	Planctomycetacia	Gemmatales	Gemmataceae	uncultured
2022	CK	OTU87	19	271.737	7828728	0.00912238	0.71345	2	0.720907	0	Bacteria	Bacteroidetes	Bacteroidia	Flavobacteriales	Flavobacteriaceae	Flavobacterium
2022	CK	OTU281	10	1497.38	78594598	2.91916e-05	0.688889	2	-1.09795	0	Bacteria	Acidobacteria	Subgroup 25	uncultured bacterium	uncultured bacterium	uncultured bacterium
2022	CK	OTU88	12	401.911	14653070	0.00293904	0.636364	2	-0.289569	0	Bacteria	Proteobacteria	Gammaproteobacteria	Xanthomonadales	Xanthomonadaceae	Arenimonas
2022	CK	OTU138	9	1205.71	57954994	0.0010875	0.638889	2	-1.70424	0	Bacteria	Chloroflexi	Ktedonobacteria	Ktedonobacterales	JG30-KF-AS9	uncultured bacterium
2022	CK	OTU372	15	1259.65	25095027	0.0135355	0.67619	2	0.518812	0	Bacteria	Gemmatimonadetes	Gemmatimonadetes	Gemmatimonadales	Gemmatimonadaceae	uncultured
2022	CK	OTU398	22	1306.52	53846396	0.0152044	0.619048	2	0.923002	0	Bacteria	Proteobacteria	Gammaproteobacteria	Steroidobacterales	Steroidobacteraceae	uncultured
2022	CK	OTU92	16	1017.14	54491898	0.00595733	0.725	2	-0.0874741	0	Bacteria	Actinobacteria	Thermoleophilia	Gaiellales	Gaiellaceae	Gaiella
2022	CK	OTU14	19	283.726	32919649	0.0686643	0.678363	2	-0.69376	0.48	Bacteria	Proteobacteria	Alphaproteobacteria	Micropepsales	Micropepsaceae
2022	CK	OTU147	16	137.435	19967385	0.0476795	0.741667	2	-0.491665	0.231111	Bacteria	Proteobacteria	Alphaproteobacteria	Sphingomonadales	Sphingomonadaceae	Novosphingobium
2022	CK	OTU127	9	738.461	39313331	2.90018e-05	0.75	2	-1.30005	0	Bacteria	Proteobacteria	Gammaproteobacteria	CCD24	uncultured bacterium	uncultured bacterium
2022	CK	OTU806	16	127.235	4021422	0.0108877	0.741667	2	0.316717	0	Bacteria	Acidobacteria	Subgroup 6	uncultured bacterium	uncultured bacterium	uncultured bacterium
2022	CK	OTU114	19	401.575	33308971	0.0152745	0.631579	2	0.923002	0	Bacteria	Proteobacteria	Gammaproteobacteria	Betaproteobacteriales	TRA3-20	uncultured bacterium
2022	CK	OTU456	18	76.3376	822671	0.00812689	0.712418	2	0.720907	0	Bacteria	Proteobacteria	Deltaproteobacteria	Myxococcales	bacteriap25
2022	CK	OTU584	19	1819.61	60090207	0.0562387	0.608187	2	-0.289569	0.345679	Bacteria	Proteobacteria	Deltaproteobacteria	Myxococcales	Archangiaceae	Anaeromyxobacter
2022	CK	OTU155	20	1632.2	37619569	0.0487648	0.6	2	0.518812	0.18	Bacteria	Proteobacteria	Deltaproteobacteria	Desulfarculales	Desulfarculaceae	uncultured
2022	CK	OTU417	15	90.65	6035754	0.0133567	0.714286	2	0.518812	0	Bacteria	Acidobacteria	Subgroup 5	uncultured bacterium	uncultured bacterium	uncultured bacterium
2022	CK	OTU72	20	35.5853	839219	0.0121323	0.742105	2	0.720907	0	Bacteria	Gemmatimonadetes	Gemmatimonadetes	Gemmatimonadales	Gemmatimonadaceae	Gemmatimonas
2022	CK	OTU673	20	831.173	20795702	0.0126215	0.652632	2	0.923002	0	Bacteria	Proteobacteria	Alphaproteobacteria	Rhizobiales	Xanthobacteraceae	uncultured
2022	CK	OTU54563	20	34.4732	828336	0.0120844	0.736842	2	0.923002	0	Bacteria	Rokubacteria	NC10	Rokubacteriales	uncultured bacterium	uncultured bacterium
2022	CK	OTU129	18	256.686	12261106	0.00873879	0.69281	2	1.1251	0	Bacteria	Proteobacteria	Gammaproteobacteria	Betaproteobacteriales	Nitrosomonadaceae	Nitrosospira
2022	CK	OTU314	8	91.2463	2409725	1.03028e-05	0.821429	2	-1.50214	0	Bacteria	Acidobacteria	Subgroup 6	uncultured bacterium	uncultured bacterium	uncultured bacterium
2022	CK	OTU182	22	613.641	31178011	0.0120478	0.679654	2	1.52929	0	Bacteria	Acidobacteria	Acidobacteriia	Acidobacteriales	Koribacteraceae	Candidatus Koribacter
2022	CK	OTU134	20	155.046	7903053	0.0109091	0.673684	2	1.32719	0	Bacteria	Actinobacteria	Thermoleophilia	Gaiellales	uncultured	uncultured bacterium
2022	CK	OTU405	16	141.445	20139648	0.0487787	0.75	2	-0.289569	0.21875	Bacteria	Actinobacteria	Actinobacteria	Micrococcales	Microbacteriaceae	Microbacterium
2022	CK	OTU98935	16	132.031	6616889	0.0589048	0.766667	2	-1.30005	0.5	Bacteria	Bacteroidetes	Bacteroidia	Chitinophagales	Chitinophagaceae	uncultured
2022	CK	OTU189	19	189.456	6134239	0.0125592	0.690058	2	0.720907	0	Bacteria	Chloroflexi	Anaerolineae	Anaerolineales	Anaerolineaceae	uncultured
2022	CK	OTU151258	16	620.378	26976085	0.00638808	0.725	2	0.114621	0	Bacteria	Proteobacteria	Deltaproteobacteria	Myxococcales	Myxococcaceae
2022	CK	OTU94	8	91.2463	2409725	1.03028e-05	0.821429	2	-1.50214	0	Bacteria	Acidobacteria	Acidobacteriia	Acidobacteriales	Acidobacteriaceae (Subgroup 1)	uncultured
2022	CK	OTU75	10	1743.47	90077615	0.00140059	0.6	2	-1.50214	0	Bacteria	Firmicutes	Bacilli	Bacillales	Bacillaceae	Bacillus
2022	CK	OTU816	13	17.1761	407539	0.0164388	0.769231	2	-0.289569	0	Bacteria	Proteobacteria	Deltaproteobacteria	Myxococcales	Haliangiaceae	Haliangium
2022	CK	OTU421	20	143.007	4586127	0.0114495	0.684211	2	0.923002	0	Bacteria	Proteobacteria	Alphaproteobacteria	Micropepsales	Micropepsaceae	uncultured
2022	CK	OTU42	23	781.251	38846605	0.0123567	0.667984	2	1.52929	0	Bacteria	Acidobacteria	Acidobacteriia	Acidobacteriales	uncultured	uncultured bacterium
2021	CK	OTU20	10	1534.91	4733504	2.62553e-05	0.666667	3	-1.23007	0	Bacteria	Acidobacteria	Subgroup 6	uncultured bacterium	uncultured bacterium	uncultured bacterium
2021	CK	OTU18	10	555.594	1852992	0.00411738	0.8	3	-1.23007	0	Bacteria	Acidobacteria	Subgroup 6	uncultured Acidobacteria bacterium	uncultured Acidobacteria bacterium	uncultured Acidobacteria bacterium
2021	CK	OTU10	10	587.738	1889624	0.000733566	0.688889	3	-1.23007	0	Bacteria	Proteobacteria	Gammaproteobacteria	Betaproteobacteriales	Burkholderiaceae	Piscinibacter
2021	CK	OTU91	13	57.8929	88309	6.62664e-05	0.75641	3	-0.584282	0	Bacteria	Chloroflexi	KD4-96	uncultured bacterium	uncultured bacterium	uncultured bacterium
2021	CK	OTU68	14	937.887	3972285	0.000118885	0.725275	3	-0.36902	0	Bacteria	Acidobacteria	Subgroup 6	uncultured Acidobacteria bacterium	uncultured Acidobacteria bacterium	uncultured Acidobacteria bacterium
2021	CK	OTU36	16	892.848	3881885	0.0753187	0.675	3	0.0615034	0	Bacteria	Actinobacteria	Thermoleophilia	Gaiellales	uncultured	uncultured bacterium
2021	CK	OTU78	11	335.549	2495342	0.00793823	0.745455	3	-1.01481	0	Bacteria	Proteobacteria	Gammaproteobacteria	Betaproteobacteriales	Nitrosomonadaceae	Ellin6067
2021	CK	OTU74	19	830.442	7605914	0.119871	0.608187	3	0.707289	0	Bacteria	Proteobacteria	Deltaproteobacteria	Myxococcales	Haliangiaceae	Haliangium
2021	CK	OTU38	17	2055.66	7214605	0.111614	0.676471	3	-0.153759	0.207612	Bacteria	Acidobacteria	Subgroup 6	uncultured Acidobacteria bacterium	uncultured Acidobacteria bacterium	uncultured Acidobacteria bacterium
2021	CK	OTU60	22	172.631	924061	0.196015	0.645022	3	1.35307	0	Bacteria	Gemmatimonadetes	Gemmatimonadetes	Gemmatimonadales	Gemmatimonadaceae	uncultured
2021	CK	OTU25	12	2128.37	9242995	0.0145362	0.636364	3	-0.799544	0	Bacteria	Chloroflexi	Ktedonobacteria	Ktedonobacterales	JG30-KF-AS9	uncultured bacterium
2021	CK	OTU46	11	1153.66	3491105	0.000933513	0.636364	3	-1.01481	0	Bacteria	Proteobacteria	Alphaproteobacteria	Caulobacterales	Caulobacteraceae	Phenylobacterium
2021	CK	OTU65	20	297.917	2554448	0.152972	0.705263	3	0.922551	0	Bacteria	Planctomycetes	Planctomycetacia	Pirellulales	Pirellulaceae	Pirellula
2021	CK	OTU50	19	780.628	3180205	0.111033	0.660819	3	0.707289	0	Bacteria	Chloroflexi	TK10	uncultured Chloroflexi bacterium	uncultured Chloroflexi bacterium	uncultured Chloroflexi bacterium
2021	CK	OTU23	14	937.887	3972285	0.000118885	0.725275	3	-0.36902	0	Bacteria	Acidobacteria	Blastocatellia (Subgroup 4)	Pyrinomonadales	Pyrinomonadaceae	RB41
2021	CK	OTU19	20	702.041	2024192	0.152251	0.610526	3	0.922551	0	Bacteria	Proteobacteria	Gammaproteobacteria	Betaproteobacteriales	Burkholderiaceae	Burkholderia-Caballeronia-Paraburkholderia
2021	CK	OTU31	17	490.734	1993972	0.0943708	0.669118	3	0.276765	0	Bacteria	Chloroflexi	Ktedonobacteria	Ktedonobacterales	JG30-KF-AS9	uncultured bacterium
2021	CK	OTU116	19	155.136	770939	0.136023	0.71345	3	0.707289	0	Bacteria	Gemmatimonadetes	Gemmatimonadetes	Gemmatimonadales	Gemmatimonadaceae	Gemmatimonas
2021	CK	OTU14	13	1583.76	7563891	0.0005549	0.628205	3	-0.584282	0	Bacteria	Proteobacteria	Alphaproteobacteria	Micropepsales	Micropepsaceae
2021	CK	OTU148	20	295.256	2919624	0.177052	0.636842	3	0.922551	0	Bacteria	Proteobacteria	Alphaproteobacteria	Rhizobiales	Xanthobacteraceae	uncultured
2021	CK	OTU127	20	125.176	703196	0.161133	0.689474	3	0.922551	0	Bacteria	Proteobacteria	Gammaproteobacteria	CCD24	uncultured bacterium	uncultured bacterium
2021	CK	OTU171	18	118.978	1187816	0.136051	0.699346	3	0.492027	0	Bacteria	Proteobacteria	Gammaproteobacteria	Xanthomonadales	Xanthomonadaceae	Lysobacter
2021	CK	OTU22	13	1440.22	8886095	0.0586643	0.628205	3	-1.44533	0.426036	Bacteria	Latescibacteria	uncultured bacterium	uncultured bacterium	uncultured bacterium	uncultured bacterium
2021	CK	OTU199	21	426.68	3641777	0.16157	0.67619	3	1.13781	0	Bacteria	Acidobacteria	Subgroup 6	uncultured Acidobacteria bacterium	uncultured Acidobacteria bacterium	uncultured Acidobacteria bacterium
2021	CK	OTU123	23	452.727	1879460	0.203898	0.695652	3	1.56834	0	Bacteria	Acidobacteria	Acidobacteriia	Solibacterales	Solibacteraceae (Subgroup 3)	Candidatus Solibacter
2021	CK	OTU270	14	451.022	2294574	8.88647e-06	0.681319	3	-2.30638	0.459184	Bacteria	Proteobacteria	Alphaproteobacteria	Elsterales	uncultured
2021	CK	OTU119	12	497.849	524049	0.0737228	0.772727	3	-1.01481	0.152778	Bacteria	Proteobacteria	Gammaproteobacteria	Betaproteobacteriales	SC-I-84	uncultured bacterium
2021	CK	OTU212	13	1591	4909419	0.000193662	0.666667	3	-0.584282	0	Bacteria	Proteobacteria	Alphaproteobacteria	Elsterales	uncultured
2021	CK	OTU313	18	107.266	973280	0.123416	0.666667	3	0.492027	0	Bacteria	Planctomycetes	Planctomycetacia	Planctomycetales	uncultured	uncultured bacterium
2021	CK	OTU218	21	261.784	1102505	0.174658	0.633333	3	1.13781	0	Bacteria	Proteobacteria	Deltaproteobacteria	Myxococcales	Haliangiaceae	Haliangium
2021	CK	OTU55	21	261.784	1102505	0.174658	0.633333	3	1.13781	0	Bacteria	Acidobacteria	Acidobacteriia	Solibacterales	Solibacteraceae (Subgroup 3)	Bryobacter
2021	CK	OTU11	21	426.68	3641777	0.16157	0.67619	3	1.13781	0	Bacteria	Proteobacteria	Gammaproteobacteria	Betaproteobacteriales	Nitrosomonadaceae	mle1-7
2021	CK	OTU132	13	1583.76	7563891	0.0005549	0.628205	3	-0.584282	0	Bacteria	Planctomycetes	Planctomycetacia	Isosphaerales	Isosphaeraceae	Singulisphaera
2021	CK	OTU110	17	63.7767	519317	0.150618	0.676471	3	0.276765	0	Bacteria	Chloroflexi	Ktedonobacteria	Ktedonobacterales	JG30-KF-AS9	uncultured bacterium
2021	CK	OTU122	14	937.887	3972285	0.000118885	0.725275	3	-0.36902	0	Bacteria	Proteobacteria	Deltaproteobacteria	Myxococcales	bacteriap25	uncultured bacterium
2021	CK	OTU94	19	163.69	828695	0.138755	0.695906	3	0.707289	0	Bacteria	Acidobacteria	Acidobacteriia	Acidobacteriales	Acidobacteriaceae (Subgroup 1)	uncultured
2021	CK	OTU351	25	819.264	3367715	0.204354	0.543333	3	1.99886	0	Bacteria	Proteobacteria	Deltaproteobacteria	RCP2-54	uncultured bacterium	uncultured bacterium
2021	CK	OTU86	21	537.909	859749	0.183421	0.661905	3	1.13781	0	Bacteria	Planctomycetes	Phycisphaerae	Tepidisphaerales	WD2101 soil group	uncultured bacterium
2021	CK	OTU108	20	407.203	1838931	0.173755	0.747368	3	0.922551	0	Bacteria	Proteobacteria	Deltaproteobacteria	Myxococcales	BIrii41	uncultured bacterium
2021	CK	OTU111	13	250.686	1765139	0.000117196	0.75641	3	-0.584282	0	Bacteria	Proteobacteria	Gammaproteobacteria	Betaproteobacteriales	A21b
2021	CK	OTU81	12	216.506	847694	0.0657837	0.772727	3	-1.23007	0.277778	Bacteria	Proteobacteria	Gammaproteobacteria	Steroidobacterales	Steroidobacteraceae	uncultured
2021	CK	OTU93	20	443.977	1842308	0.171251	0.715789	3	0.922551	0	Bacteria	Proteobacteria	Alphaproteobacteria	uncultured	uncultured bacterium	uncultured bacterium
2021	CK	OTU52	18	1573.21	7171459	1.30933e-05	0.54902	3	-1.87585	0.475309	Bacteria	Verrucomicrobia	Verrucomicrobiae	Pedosphaerales	Pedosphaeraceae
2021	CK	OTU104	12	280.115	1673411	3.94303e-05	0.742424	3	-0.799544	0	Bacteria	Proteobacteria	Alphaproteobacteria	Rhizobiales	Rhizobiaceae	Mesorhizobium
2021	CK	OTU261	15	903.079	3353240	0.0909756	0.714286	3	-0.584282	0.231111	Bacteria	Acidobacteria	Subgroup 6	uncultured Acidobacteria bacterium	uncultured Acidobacteria bacterium	uncultured Acidobacteria bacterium
2021	CK	OTU150	18	77.5148	430475	0.126505	0.75817	3	0.492027	0	Bacteria	Proteobacteria	Alphaproteobacteria	uncultured	uncultured bacterium	uncultured bacterium
2021	CK	OTU253	17	58.723	454688	0.105211	0.779412	3	0.276765	0	Bacteria	Acidobacteria	Blastocatellia (Subgroup 4)	DS-100	uncultured Acidobacteria bacterium	uncultured Acidobacteria bacterium
2021	CK	OTU367	23	413.463	3910103	0.202192	0.616601	3	1.56834	0	Bacteria	Proteobacteria	Gammaproteobacteria	Betaproteobacteriales	SC-I-84	uncultured bacterium
2021	CK	OTU221	12	82.416	360120	0.000192387	0.757576	3	-0.799544	0	Bacteria	Acidobacteria	Acidobacteriia	Acidobacteriales	uncultured	uncultured bacterium
2021	CK	OTU38475	11	391.932	2409807	0.00206191	0.690909	3	-1.01481	0	Bacteria	Actinobacteria	Thermoleophilia	Gaiellales	uncultured	uncultured bacterium
2021	CK	OTU121	20	407.203	1838931	0.173755	0.747368	3	0.922551	0	Bacteria	Acidobacteria	Subgroup 11	uncultured bacterium	uncultured bacterium	uncultured bacterium
2021	CK	OTU398	12	1388.29	6793230	0.00276781	0.666667	3	-0.799544	0	Bacteria	Proteobacteria	Gammaproteobacteria	Steroidobacterales	Steroidobacteraceae	uncultured
2021	CK	OTU42	18	176.915	1029156	0.136673	0.745098	3	0.492027	0	Bacteria	Acidobacteria	Acidobacteriia	Acidobacteriales	uncultured	uncultured bacterium
2021	CK	OTU254	13	368.828	2256391	3.98618e-05	0.679487	3	-0.584282	0	Bacteria	Proteobacteria	Alphaproteobacteria	Acetobacterales	Acetobacteraceae	uncultured
2021	CK	OTU299	13	57.8929	88309	6.62664e-05	0.75641	3	-0.584282	0	Bacteria	Acidobacteria	Acidobacteriia	Solibacterales	Solibacteraceae (Subgroup 3)	Bryobacter
2021	CK	OTU352	11	1120.1	3474360	0.004153	0.727273	3	-1.01481	0	Bacteria	Proteobacteria	Alphaproteobacteria	Rhizobiales	Hyphomicrobiaceae	Pedomicrobium
2021	CK	OTU87991	11	335.549	2495342	0.00793823	0.745455	3	-1.01481	0	Bacteria	Proteobacteria	Gammaproteobacteria	Betaproteobacteriales	Nitrosomonadaceae	MND1
2021	CK	OTU188	13	1844.62	6062027	0.0296341	0.589744	3	-0.584282	0	Bacteria	Actinobacteria	Thermoleophilia	Gaiellales	uncultured	uncultured bacterium
2021	CK	OTU284	12	1388.29	6793230	0.00276781	0.666667	3	-0.799544	0	Bacteria	Proteobacteria	Gammaproteobacteria	Betaproteobacteriales	Nitrosomonadaceae	mle1-7
2021	CK	OTU287	21	384.52	3738931	0.185316	0.62381	3	1.13781	0	Bacteria	Acidobacteria	Subgroup 6	uncultured bacterium	uncultured bacterium	uncultured bacterium
2021	CK	OTU397	17	58.723	454688	0.105211	0.779412	3	0.276765	0	Bacteria	Proteobacteria	Gammaproteobacteria	Betaproteobacteriales	SC-I-84	uncultured bacterium
2021	CK	OTU163	23	271.129	1348286	0.202158	0.612648	3	2.56834	0	Bacteria	Gemmatimonadetes	Gemmatimonadetes	Gemmatimonadales	Gemmatimonadaceae	uncultured
2021	CK	OTU149	18	41.2054	347929	0.162878	0.75817	3	0.492027	0	Bacteria	Proteobacteria	Alphaproteobacteria	Rhizobiales	KF-JG30-B3
2021	CK	OTU342	12	82.416	360120	0.000192387	0.757576	3	-0.799544	0	Bacteria	Actinobacteria	Actinobacteria	Micromonosporales	Micromonosporaceae
2021	CK	OTU282	26	1121.46	4531203	0.208937	0.529231	3	2.64122	0	Bacteria	Proteobacteria	Alphaproteobacteria	Rhizobiales	Xanthobacteraceae	uncultured
2021	CK	OTU393	15	1072.85	7813666	0.0503814	0.6	3	-0.153759	0	Bacteria	Actinobacteria	Actinobacteria	Propionibacteriales	Nocardioidaceae	Nocardioides
2021	CK	OTU262	14	1023.97	4156168	0.0626117	0.692308	3	-0.36902	0	Bacteria	Gemmatimonadetes	Gemmatimonadetes	Gemmatimonadales	Gemmatimonadaceae	uncultured
2021	CK	OTU239	19	780.628	3180205	0.111033	0.660819	3	0.707289	0	Bacteria	Acidobacteria	Acidobacteriia	Acidobacteriales	uncultured
2021	CK	OTU103	17	58.723	454688	0.105211	0.779412	3	0.276765	0	Bacteria	Proteobacteria	Gammaproteobacteria	Betaproteobacteriales	Burkholderiaceae	Cupriavidus
2021	CK	OTU168	23	452.727	1879460	0.203898	0.695652	3	1.56834	0	Bacteria	Chloroflexi	Ktedonobacteria	Ktedonobacterales	JG30-KF-AS9	uncultured bacterium
2021	CK	OTU175	12	280.115	1673411	3.94303e-05	0.742424	3	-0.799544	0	Bacteria	Chloroflexi	Ktedonobacteria	C0119	uncultured bacterium	uncultured bacterium
2021	CK	OTU404	18	176.915	1029156	0.136673	0.745098	3	0.492027	0	Bacteria	Acidobacteria	Acidobacteriia	Acidobacteriales	Koribacteraceae	Candidatus Koribacter
2021	CK	OTU419	11	146.361	1018141	0.0292325	0.672727	3	-1.01481	0	Bacteria	Acidobacteria	Subgroup 22	uncultured bacterium	uncultured bacterium	uncultured bacterium
2021	CK	OTU1355	16	868.828	3369754	1.27251e-05	0.608333	3	-1.87585	0.492188	Bacteria	Proteobacteria	Gammaproteobacteria	Betaproteobacteriales	Burkholderiaceae	Variovorax
2021	CK	OTU252	20	212.639	1012698	0.178337	0.763158	3	0.922551	0	Bacteria	Proteobacteria	Deltaproteobacteria	Myxococcales	Sandaracinaceae	uncultured
2021	CK	OTU748	11	335.549	2495342	0.00793823	0.745455	3	-1.01481	0	Bacteria	Proteobacteria	Alphaproteobacteria	Reyranellales	Reyranellaceae	Reyranella
2021	CK	OTU539	14	2502.01	6267209	3.47819e-05	0.582418	3	-0.799544	0.244898	Bacteria	Actinobacteria	Thermoleophilia	Gaiellales	uncultured	uncultured bacterium
2021	M	OTU53	16	243.943	8166986	1.36291e-06	0.641667	0	0.931561	0	Bacteria	Acidobacteria	Holophagae	Subgroup 7	uncultured bacterium	uncultured bacterium
2021	M	OTU9	19	245.454	7802476	4.19733e-06	0.614035	0	-1.26851	0.498615	Bacteria	Proteobacteria	Deltaproteobacteria	Myxococcales	bacteriap25
2021	M	OTU36	16	1931.9	36555823	9.94701e-07	0.558333	0	0.931561	0	Bacteria	Actinobacteria	Thermoleophilia	Gaiellales	uncultured	uncultured bacterium
2021	M	OTU38	16	3141.42	88379956	2.488e-07	0.625	0	0.931561	0	Bacteria	Acidobacteria	Subgroup 6	uncultured Acidobacteria bacterium	uncultured Acidobacteria bacterium	uncultured Acidobacteria bacterium
2021	M	OTU104	16	106.346	25029800	2.20006e-07	0.641667	0	0.931561	0	Bacteria	Proteobacteria	Alphaproteobacteria	Rhizobiales	Rhizobiaceae	Mesorhizobium
2021	M	OTU50	15	69.8758	24192631	1.93977e-07	0.657143	0	0.564883	0	Bacteria	Chloroflexi	TK10	uncultured Chloroflexi bacterium	uncultured Chloroflexi bacterium	uncultured Chloroflexi bacterium
2021	M	OTU270	15	34.0618	692660	1.12414e-06	0.714286	0	0.564883	0	Bacteria	Proteobacteria	Alphaproteobacteria	Elsterales	uncultured
2021	M	OTU159	17	1009.68	23436033	7.90297e-07	0.595588	0	1.29824	0	Bacteria	Proteobacteria	Gammaproteobacteria	Betaproteobacteriales	Burkholderiaceae	Burkholderia-Caballeronia-Paraburkholderia
2021	M	OTU205	16	664.47	11444186	2.93259e-06	0.65	0	-0.90183	0.429688	Bacteria	Proteobacteria	Gammaproteobacteria	Xanthomonadales	Xanthomonadaceae	Stenotrophomonas
2021	M	OTU549	16	497.059	40164607	4.21064e-07	0.6	0	0.931561	0	Bacteria	Proteobacteria	Gammaproteobacteria	Betaproteobacteriales	Burkholderiaceae	Delftia
2021	M	OTU180	16	272.142	17487807	2.85615e-07	0.633333	0	0.931561	0	Bacteria	Actinobacteria	Actinobacteria	Micrococcales	Intrasporangiaceae	Terrabacter
2021	M	OTU1355	14	312.873	57480022	1.14295e-07	0.703297	0	0.198204	0	Bacteria	Proteobacteria	Gammaproteobacteria	Betaproteobacteriales	Burkholderiaceae	Variovorax
2021	M	OTU185	14	67.1627	2080661	1.96593e-07	0.725275	0	0.198204	0	Bacteria	Proteobacteria	Gammaproteobacteria	Betaproteobacteriales	SC-I-84	uncultured Rhodocyclaceae bacterium
2021	M	OTU143	16	817.9	13417072	3.18119e-06	0.666667	0	-1.26851	0.46875	Bacteria	Latescibacteria	uncultured bacterium	uncultured bacterium	uncultured bacterium	uncultured bacterium
2021	M	OTU130	17	266.548	8872885	1.50524e-06	0.625	0	1.29824	0	Bacteria	Planctomycetes	Planctomycetacia	Planctomycetales	uncultured	uncultured Planctomyces sp.
2021	M	OTU11	14	58.1668	73170	5.95011e-07	0.67033	0	0.198204	0	Bacteria	Proteobacteria	Gammaproteobacteria	Betaproteobacteriales	Nitrosomonadaceae	mle1-7
2021	M	OTU93	14	3441.55	189578203	8.09931e-08	0.549451	0	-1.63519	0.459184	Bacteria	Proteobacteria	Alphaproteobacteria	uncultured	uncultured bacterium	uncultured bacterium
2021	M	OTU125	14	117.381	3042719	3.9432e-07	0.681319	0	0.198204	0	Bacteria	Proteobacteria	Deltaproteobacteria	Myxococcales	Archangiaceae	Anaeromyxobacter
2021	M	OTU951	15	65.4666	81401	6.07159e-07	0.647619	0	0.564883	0	Bacteria	Actinobacteria	Thermoleophilia	Gaiellales	uncultured	uncultured bacterium
2021	M	OTU254	15	84.0838	1565824	1.94111e-06	0.704762	0	0.198204	0.124444	Bacteria	Proteobacteria	Alphaproteobacteria	Acetobacterales	Acetobacteraceae	uncultured
2021	M	OTU291	16	221.537	7456503	8.39539e-07	0.608333	0	0.931561	0	Bacteria	Actinobacteria	Actinobacteria	Frankiales	Frankiaceae	Jatrophihabitans
2021	M	OTU322	15	84.0838	1565824	1.94111e-06	0.704762	0	0.198204	0.124444	Bacteria	Proteobacteria	Alphaproteobacteria	Caulobacterales	Caulobacteraceae	Caulobacter
2021	M	OTU138	13	140.838	11009926	2.50308e-07	0.679487	0	-0.168474	0	Bacteria	Chloroflexi	Ktedonobacteria	Ktedonobacterales	JG30-KF-AS9	uncultured bacterium
2021	M	OTU227	15	34.0618	692660	1.12414e-06	0.714286	0	0.564883	0	Bacteria	Bacteroidetes	Bacteroidia	Chitinophagales	Chitinophagaceae	Ferruginibacter
2021	M	OTU32	18	738.488	14049768	2.5852e-06	0.620915	0	0.564883	0.277778	Bacteria	Actinobacteria	Thermoleophilia	Gaiellales	uncultured	uncultured bacterium
2021	M	OTU117	12	75.9951	23917124	9.09433e-08	0.80303	0	-0.535152	0	Bacteria	Proteobacteria	Deltaproteobacteria	NB1-j	uncultured bacterium	uncultured bacterium
2021	M	OTU401	13	117.616	31120456	1.02906e-07	0.74359	0	-0.168474	0	Bacteria	Proteobacteria	Alphaproteobacteria	Sphingomonadales	Sphingomonadaceae	Sphingobium
2021	M	OTU573	16	435.442	1261241	1.55101e-06	0.583333	0	0.564883	0.117188	Bacteria	Chloroflexi	Ktedonobacteria	Ktedonobacterales	JG30-KF-AS9	uncultured bacterium
2021	M	OTU351	12	75.9951	23917124	9.09433e-08	0.80303	0	-0.535152	0	Bacteria	Proteobacteria	Deltaproteobacteria	RCP2-54	uncultured bacterium	uncultured bacterium
2021	M	OTU398	14	312.873	57480022	1.14295e-07	0.703297	0	0.198204	0	Bacteria	Proteobacteria	Gammaproteobacteria	Steroidobacterales	Steroidobacteraceae	uncultured
2021	M	OTU342	11	358.403	74855886	6.00903e-08	0.618182	0	-2.73522	0.495868	Bacteria	Actinobacteria	Actinobacteria	Micromonosporales	Micromonosporaceae
2021	M	OTU563	12	412.061	86221142	6.39235e-08	0.590909	0	-2.36854	0.486111	Bacteria	Bacteroidetes	Bacteroidia	Flavobacteriales	Weeksellaceae	Chryseobacterium
2021	M	OTU67766	17	125.236	1915788	3.24203e-06	0.647059	0	-0.90183	0.456747	Bacteria	Proteobacteria	Gammaproteobacteria	Betaproteobacteriales	Burkholderiaceae	Ramlibacter
2021	M	OTU248	18	233.218	7668393	4.07977e-06	0.614379	0	-1.63519	0.5	Bacteria	Proteobacteria	Gammaproteobacteria	Xanthomonadales	Rhodanobacteraceae	Chujaibacter
2021	M	OTU243	15	584.841	13478711	5.36305e-07	0.628571	0	0.564883	0	Bacteria	Bacteroidetes	Bacteroidia	Chitinophagales	Chitinophagaceae	uncultured
2021	M	OTU340	18	1424.59	27048114	2.42222e-06	0.575163	0	0.564883	0.277778	Bacteria	Proteobacteria	Alphaproteobacteria	Reyranellales	Reyranellaceae	Reyranella
2021	M	OTU346	11	109.916	31732977	7.05295e-08	0.709091	0	-0.90183	0	Bacteria	Bacteroidetes	Bacteroidia	Cytophagales	Microscillaceae	uncultured
2022	M	OTU81	14	1666.6	546537750	0.000126098	0.648352	0	1.77364	0	Bacteria	Proteobacteria	Gammaproteobacteria	Steroidobacterales	Steroidobacteraceae	uncultured
2022	M	OTU38	8	133.591	47823450	4.22532e-06	0.821429	0	-0.818605	0	Bacteria	Acidobacteria	Subgroup 6	uncultured Acidobacteria bacterium	uncultured Acidobacteria bacterium	uncultured Acidobacteria bacterium
2022	M	OTU91	8	2638.39	646796720	2.39487e-06	0.714286	0	-1.25065	0.21875	Bacteria	Chloroflexi	KD4-96	uncultured bacterium	uncultured bacterium	uncultured bacterium
2022	M	OTU180	13	969.356	341757643	0.000125842	0.705128	0	1.3416	0	Bacteria	Actinobacteria	Actinobacteria	Micrococcales	Intrasporangiaceae	Terrabacter
2022	M	OTU57	9	712.796	245616739	8.17229e-06	0.75	0	-0.386563	0	Bacteria	Proteobacteria	Gammaproteobacteria	Betaproteobacteriales	Burkholderiaceae	Massilia
2022	M	OTU82	17	873.368	776816127	0.000560077	0.595588	0	0.045478	0.484429	Bacteria	Actinobacteria	Actinobacteria	Frankiales	Acidothermaceae	Acidothermus
2022	M	OTU75	17	1440.49	417457599	0.000759153	0.610294	0	-0.818605	0.49827	Bacteria	Firmicutes	Bacilli	Bacillales	Bacillaceae	Bacillus
2022	M	OTU306	11	566.802	218700746	1.84521e-05	0.672727	0	0.477519	0	Bacteria	Actinobacteria	Thermoleophilia	Gaiellales	uncultured
2022	M	OTU131	17	534.135	535376458	0.000642554	0.639706	0	-0.386563	0.49827	Bacteria	Proteobacteria	Deltaproteobacteria	Desulfuromonadales	Geobacteraceae	Geobacter
2022	M	OTU100	17	764	890329833	0.000561644	0.625	0	0.045478	0.484429	Bacteria	Proteobacteria	Gammaproteobacteria	Betaproteobacteriales	SC-I-84	uncultured bacterium
2022	M	OTU135	17	1440.49	417457599	0.000759153	0.610294	0	-0.818605	0.49827	Bacteria	Chloroflexi	TK10	uncultured bacterium	uncultured bacterium	uncultured bacterium
2022	M	OTU121	7	1.66091	771	2.3913e-06	0.904762	0	-1.25065	0	Bacteria	Acidobacteria	Subgroup 11	uncultured bacterium	uncultured bacterium	uncultured bacterium
2022	M	OTU445	7	2071.4	621751888	1.07881e-06	0.571429	0	-2.11473	0.408163	Bacteria	Chloroflexi	Chloroflexia	Chloroflexales	Roseiflexaceae	uncultured
2022	M	OTU144	11	1903.36	641203319	1.60502e-05	0.654545	0	0.477519	0	Bacteria	Bacteroidetes	Bacteroidia	Chitinophagales	Chitinophagaceae	Ferruginibacter
2022	M	OTU129	12	977.366	128238284	0.000165494	0.757576	0	0.477519	0.152778	Bacteria	Proteobacteria	Gammaproteobacteria	Betaproteobacteriales	Nitrosomonadaceae	Nitrosospira
2022	M	OTU71387	10	111.074	49698618	7.78153e-05	0.822222	0	0.045478	0	Bacteria	Acidobacteria	Subgroup 5	uncultured bacterium	uncultured bacterium	uncultured bacterium
2022	M	OTU1285	12	602.274	356022794	5.85933e-05	0.666667	0	0.909561	0	Bacteria	Chlamydiae	Chlamydiae	Chlamydiales	Simkaniaceae	uncultured
2022	M	OTU251	12	1521.36	327332490	2.36323e-05	0.636364	0	0.909561	0	Bacteria	Proteobacteria	Gammaproteobacteria	Cellvibrionales	Halieaceae	OM60(NOR5) clade
2022	M	OTU710	13	969.356	341757643	0.000125842	0.705128	0	1.3416	0	Bacteria	Actinobacteria	Actinobacteria	Catenulisporales	Actinospicaceae	Actinospica
2021	M	OTU4	20	55.7587	10020963	0.178719	0.752632	1	0.589953	0	Bacteria	Proteobacteria	Gammaproteobacteria	Betaproteobacteriales	Burkholderiaceae	Ramlibacter
2021	M	OTU24	16	1131.73	21026869	0.0292075	0.691667	1	-1.68706	0.46875	Bacteria	Proteobacteria	Gammaproteobacteria	Betaproteobacteriales	SC-I-84	uncultured bacterium
2021	M	OTU16	20	73.6813	17195436	0.186188	0.742105	1	0.589953	0	Bacteria	Proteobacteria	Alphaproteobacteria	Micropepsales	Micropepsaceae	uncultured
2021	M	OTU91	19	469.583	15212084	0.174373	0.760234	1	0.362252	0	Bacteria	Chloroflexi	KD4-96	uncultured bacterium	uncultured bacterium	uncultured bacterium
2021	M	OTU28	16	120.178	29612044	0.121816	0.766667	1	-0.776254	0.21875	Bacteria	Bacteroidetes	Bacteroidia	Chitinophagales	Chitinophagaceae	uncultured
2021	M	OTU6	20	721.831	11402615	0.148565	0.631579	1	0.589953	0	Bacteria	Proteobacteria	Gammaproteobacteria	Xanthomonadales	Rhodanobacteraceae	Rhodanobacter
2021	M	OTU95	15	157.505	2805060	0.0492297	0.742857	1	-0.548553	0	Bacteria	Proteobacteria	Alphaproteobacteria	Rhizobiales	Xanthobacteraceae	uncultured
2021	M	OTU60	21	2572.54	52714483	0.129099	0.57619	1	0.817655	0	Bacteria	Gemmatimonadetes	Gemmatimonadetes	Gemmatimonadales	Gemmatimonadaceae	uncultured
2021	M	OTU61	15	135.243	4119642	0.0549805	0.714286	1	-0.548553	0	Bacteria	Verrucomicrobia	Verrucomicrobiae	Chthoniobacterales	Chthoniobacteraceae	Candidatus Udaeobacter
2021	M	OTU195	23	622.653	18851574	0.21254	0.695652	1	1.27306	0	Bacteria	Gemmatimonadetes	Gemmatimonadetes	Gemmatimonadales	Gemmatimonadaceae	uncultured
2021	M	OTU68	16	136.422	3141709	0.0258915	0.7	1	-1.68706	0.46875	Bacteria	Acidobacteria	Subgroup 6	uncultured Acidobacteria bacterium	uncultured Acidobacteria bacterium	uncultured Acidobacteria bacterium
2021	M	OTU39	20	14.8452	42011	0.194825	0.778947	1	0.589953	0	Bacteria	Acidobacteria	Acidobacteriia	Solibacterales	Solibacteraceae (Subgroup 3)	Candidatus Solibacter
2021	M	OTU25	17	511.342	9025918	0.021304	0.610294	1	-2.14246	0.49827	Bacteria	Chloroflexi	Ktedonobacteria	Ktedonobacterales	JG30-KF-AS9	uncultured bacterium
2021	M	OTU79	17	359.9	6070445	0.109573	0.654412	1	-0.0931505	0	Bacteria	Acidobacteria	Subgroup 6	uncultured bacterium	uncultured bacterium	uncultured bacterium
2021	M	OTU21	17	281.063	46938862	0.123199	0.713235	1	-0.776254	0.290657	Bacteria	Actinobacteria	Actinobacteria	Propionibacteriales	Nocardioidaceae	Nocardioides
2021	M	OTU293	19	182.191	9423148	0.154139	0.695906	1	0.362252	0	Bacteria	Bacteroidetes	Bacteroidia	Flavobacteriales	Flavobacteriaceae	Flavobacterium
2021	M	OTU2	14	90.5192	1818070	0.0663774	0.758242	1	-0.776254	0	Bacteria	Bacteroidetes	Bacteroidia	Chitinophagales	Chitinophagaceae	uncultured
2021	M	OTU126	15	195.099	37039064	0.0955038	0.695238	1	-1.45936	0.391111	Bacteria	Proteobacteria	Deltaproteobacteria	Myxococcales	Haliangiaceae	Haliangium
2021	M	OTU94	22	91.202	11134993	0.199349	0.727273	1	1.04536	0	Bacteria	Acidobacteria	Acidobacteriia	Acidobacteriales	Acidobacteriaceae (Subgroup 1)	uncultured
2021	M	OTU429	21	2550.99	95448225	0.186793	0.690476	1	0.589953	0.0907029	Bacteria	Proteobacteria	Gammaproteobacteria	Betaproteobacteriales	Burkholderiaceae	Massilia
2021	M	OTU267	22	91.202	11134993	0.199349	0.727273	1	1.04536	0	Bacteria	Proteobacteria	Gammaproteobacteria	Betaproteobacteriales	Burkholderiaceae	Comamonas
2021	M	OTU96	15	218.641	33138220	0.103394	0.733333	1	-1.23166	0.32	Bacteria	Planctomycetes	Planctomycetacia	Pirellulales	Pirellulaceae	uncultured
2021	M	OTU105	22	186.17	19693445	0.208282	0.727273	1	1.04536	0	Bacteria	Rokubacteria	NC10	Rokubacteriales	uncultured bacterium	uncultured bacterium
2021	M	OTU106	15	157.505	2805060	0.0492297	0.742857	1	-0.548553	0	Bacteria	Proteobacteria	Gammaproteobacteria	Betaproteobacteriales	A21b	uncultured beta proteobacterium
2021	M	OTU129	19	1067.26	23113313	0.114545	0.625731	1	0.362252	0	Bacteria	Proteobacteria	Gammaproteobacteria	Betaproteobacteriales	Nitrosomonadaceae	Nitrosospira
2021	M	OTU199	18	417.488	59535930	0.133313	0.69281	1	-0.548553	0.277778	Bacteria	Acidobacteria	Subgroup 6	uncultured Acidobacteria bacterium	uncultured Acidobacteria bacterium	uncultured Acidobacteria bacterium
2021	M	OTU282	17	1307.46	26687248	0.0398063	0.669118	1	-1.00396	0.359862	Bacteria	Proteobacteria	Alphaproteobacteria	Rhizobiales	Xanthobacteraceae	uncultured
2021	M	OTU277	18	34.2707	716617	0.168078	0.784314	1	0.134551	0	Bacteria	Proteobacteria	Gammaproteobacteria	Betaproteobacteriales	SC-I-84	uncultured bacterium
2021	M	OTU418	17	1307.46	26687248	0.0398063	0.669118	1	-1.00396	0.359862	Bacteria	Planctomycetes	Planctomycetacia	Isosphaerales	Isosphaeraceae	Singulisphaera
2021	M	OTU149	22	69.3598	13486314	0.210263	0.748918	1	1.04536	0	Bacteria	Proteobacteria	Alphaproteobacteria	Rhizobiales	KF-JG30-B3
2021	M	OTU218	24	674.042	19107086	0.224932	0.699275	1	1.50076	0	Bacteria	Proteobacteria	Deltaproteobacteria	Myxococcales	Haliangiaceae	Haliangium
2021	M	OTU118	14	141.837	33715498	0.08593	0.703297	1	-1.68706	0.408163	Bacteria	Acidobacteria	Acidobacteriia	Acidobacteriales	Koribacteraceae	Candidatus Koribacter
2021	M	OTU372	21	101.803	14487608	0.197813	0.747619	1	0.817655	0	Bacteria	Gemmatimonadetes	Gemmatimonadetes	Gemmatimonadales	Gemmatimonadaceae	uncultured
2021	M	OTU37	23	622.653	18851574	0.21254	0.695652	1	1.27306	0	Bacteria	Acidobacteria	Acidobacteriia	Acidobacteriales	uncultured	uncultured bacterium
2021	M	OTU579	23	443.651	13333269	0.219372	0.727273	1	1.27306	0	Bacteria	Acidobacteria	Acidobacteriia	Solibacterales	Solibacteraceae (Subgroup 3)	Candidatus Solibacter
2021	M	OTU348	21	251.311	9856438	0.202105	0.738095	1	0.817655	0	Bacteria	Acidobacteria	Acidobacteriia	Solibacterales	Solibacteraceae (Subgroup 3)	Bryobacter
2021	M	OTU271	21	78.5765	2371110	0.189894	0.738095	1	0.817655	0	Bacteria	Bacteroidetes	Bacteroidia	Chitinophagales	Chitinophagaceae	Flavihumibacter
2021	M	OTU54526	21	410.095	13114114	0.201992	0.747619	1	0.817655	0	Bacteria	Actinobacteria	Actinobacteria	Micrococcales	Microbacteriaceae	Microbacterium
2021	M	OTU207	16	945.367	7115395	0.0500742	0.7	1	-0.548553	0.117188	Bacteria	Proteobacteria	Alphaproteobacteria	Sphingomonadales	Sphingomonadaceae	Sphingomonas
2021	M	OTU273	15	127.263	4041727	0.0607733	0.72381	1	-0.548553	0	Bacteria	Latescibacteria	uncultured bacterium	uncultured bacterium	uncultured bacterium	uncultured bacterium
2021	M	OTU51	17	41.9672	2328986	0.134221	0.735294	1	-0.0931505	0	Bacteria	Acidobacteria	Acidobacteriia	Acidobacteriales	uncultured	uncultured Acidobacteria bacterium
2021	M	OTU463	23	443.651	13333269	0.219372	0.727273	1	1.27306	0	Bacteria	Proteobacteria	Gammaproteobacteria	Xanthomonadales	Xanthomonadaceae	Luteimonas
2021	M	OTU539	19	143.781	6604518	0.167254	0.719298	1	0.362252	0	Bacteria	Actinobacteria	Thermoleophilia	Gaiellales	uncultured	uncultured bacterium
2021	M	OTU503	16	136.422	3141709	0.0258915	0.7	1	-1.68706	0.46875	Bacteria	Proteobacteria	Gammaproteobacteria	Xanthomonadales	Xanthomonadaceae	Arenimonas
2022	M	OTU5	9	2505.55	2886601957	2.40988e-06	0.555556	1	-1.99244	0.444444	Bacteria	Proteobacteria	Alphaproteobacteria	Rhizobiales	Xanthobacteraceae	Bradyrhizobium
2022	M	OTU69	11	9.02627	336	2.71658e-05	0.709091	1	-0.697355	0	Bacteria	Bacteroidetes	Bacteroidia	Chitinophagales	Chitinophagaceae	uncultured
2022	M	OTU54	22	600.486	876348305	0.000476231	0.692641	1	0.597733	0.396694	Bacteria	Actinobacteria	Actinobacteria	Micromonosporales	Micromonosporaceae	Hamadaea
2022	M	OTU9	21	2814.91	4011696882	0.000147817	0.57619	1	1.89282	0	Bacteria	Proteobacteria	Deltaproteobacteria	Myxococcales	bacteriap25
2022	M	OTU52	21	275.216	356952833	0.000471604	0.7	1	0.338715	0.408163	Bacteria	Verrucomicrobia	Verrucomicrobiae	Pedosphaerales	Pedosphaeraceae
2022	M	OTU169	9	2808.52	2949706864	1.55928e-06	0.527778	1	-2.25146	0.493827	Bacteria	Actinobacteria	Actinobacteria	Streptomycetales	Streptomycetaceae	Streptomyces
2022	M	OTU200	17	48.6817	39581821	0.00019923	0.816176	1	0.597733	0.110727	Bacteria	Chloroflexi	Chloroflexia	Chloroflexales	Roseiflexaceae	uncultured
2022	M	OTU66	22	1433.25	2298223141	0.000591903	0.683983	1	0.0796977	0.46281	Bacteria	Acidobacteria	Acidobacteriia	Acidobacteriales	uncultured	uncultured Acidobacteria bacterium
2022	M	OTU76	21	108.756	100916985	0.000354611	0.733333	1	0.597733	0.362812	Bacteria	Proteobacteria	Gammaproteobacteria	Pseudomonadales	Pseudomonadaceae	Pseudomonas
2022	M	OTU393	18	2238.02	3385263085	0.000110711	0.555556	1	1.11577	0	Bacteria	Actinobacteria	Actinobacteria	Propionibacteriales	Nocardioidaceae	Nocardioides
2022	M	OTU127	15	105.051	154541198	0.000106437	0.8	1	0.338715	0	Bacteria	Proteobacteria	Gammaproteobacteria	CCD24	uncultured bacterium	uncultured bacterium
2022	M	OTU37	21	108.756	100916985	0.000354611	0.733333	1	0.597733	0.362812	Bacteria	Acidobacteria	Acidobacteriia	Acidobacteriales	uncultured	uncultured bacterium
2022	M	OTU452	9	1028.09	1404563875	1.13391e-05	0.805556	1	-1.21539	0	Bacteria	Proteobacteria	Deltaproteobacteria	Myxococcales	Polyangiaceae	uncultured
2022	M	OTU123	12	1221.62	1294780752	2.72412e-05	0.651515	1	-0.438337	0	Bacteria	Acidobacteria	Acidobacteriia	Solibacterales	Solibacteraceae (Subgroup 3)	Candidatus Solibacter
2022	M	OTU136	9	1028.09	1404563875	1.13391e-05	0.805556	1	-1.21539	0	Bacteria	Bacteroidetes	Bacteroidia	Chitinophagales	Chitinophagaceae	Ferruginibacter
2022	M	OTU27	17	241.253	467641734	0.000145659	0.772059	1	0.856751	0	Bacteria	Proteobacteria	Alphaproteobacteria	Elsterales	uncultured	uncultured bacterium
2022	M	OTU219	22	498.62	469557684	0.000712962	0.65368	1	-0.438337	0.495868	Bacteria	Planctomycetes	OM190	uncultured bacterium	uncultured bacterium	uncultured bacterium
2022	M	OTU38475	17	3.99196	1776	0.000181772	0.852941	1	0.856751	0	Bacteria	Actinobacteria	Thermoleophilia	Gaiellales	uncultured	uncultured bacterium
2022	M	OTU450	22	175.078	163052012	0.000358076	0.714286	1	0.856751	0.35124	Bacteria	Actinobacteria	Actinobacteria	Propionibacteriales	Nocardioidaceae	Kribbella
2022	M	OTU213	9	1028.09	1404563875	1.13391e-05	0.805556	1	-1.21539	0	Bacteria	Proteobacteria	Alphaproteobacteria	Sphingomonadales	Sphingomonadaceae	Altererythrobacter
2022	M	OTU231	23	1975.86	3177932247	0.000661156	0.656126	1	0.0796977	0.476371	Bacteria	Planctomycetes	Phycisphaerae	Tepidisphaerales	WD2101 soil group	uncultured bacterium
2022	M	OTU172	17	3.99196	1776	0.000181772	0.852941	1	0.856751	0	Bacteria	Actinobacteria	Thermoleophilia	Solirubrobacterales	Solirubrobacteraceae	uncultured
2022	M	OTU118	20	1248.15	1975334901	0.000495202	0.694737	1	-0.17932	0.455	Bacteria	Acidobacteria	Acidobacteriia	Acidobacteriales	Koribacteraceae	Candidatus Koribacter
2022	M	OTU77	16	252.903	310881051	0.000128753	0.766667	1	0.597733	0	Bacteria	Acidobacteria	Blastocatellia (Subgroup 4)	11-24	uncultured Acidobacteria bacterium	uncultured Acidobacteria bacterium
2022	M	OTU285	9	1028.09	1404563875	1.13391e-05	0.805556	1	-1.21539	0	Bacteria	Proteobacteria	Deltaproteobacteria	Desulfarculales	Desulfarculaceae	uncultured
2022	M	OTU187	16	252.903	310881051	0.000128753	0.766667	1	0.597733	0	Bacteria	Planctomycetes	Phycisphaerae	Tepidisphaerales	WD2101 soil group	uncultured bacterium
2021	M	OTU15	15	97.6919	823834	0.00050361	0.704762	2	0.36172	0	Bacteria	Proteobacteria	Alphaproteobacteria	Sphingomonadales	Sphingomonadaceae	Sphingomonas
2021	M	OTU27	12	341.252	6488773	8.76881e-05	0.69697	2	-1.8086	0.375	Bacteria	Proteobacteria	Alphaproteobacteria	Elsterales	uncultured	uncultured bacterium
2021	M	OTU70	18	935.058	19705182	0.00128147	0.653595	2	0.36172	0.277778	Bacteria	Proteobacteria	Gammaproteobacteria	Betaproteobacteriales	Burkholderiaceae	Cupriavidus
2021	M	OTU23	15	81.4707	1810647	0.000699412	0.761905	2	0.36172	0	Bacteria	Acidobacteria	Blastocatellia (Subgroup 4)	Pyrinomonadales	Pyrinomonadaceae	RB41
2021	M	OTU147	15	100.356	2380357	0.000763854	0.752381	2	0.36172	0	Bacteria	Proteobacteria	Alphaproteobacteria	Sphingomonadales	Sphingomonadaceae	Novosphingobium
2021	M	OTU171	17	312.245	5858782	0.000794522	0.676471	2	1.08516	0	Bacteria	Proteobacteria	Gammaproteobacteria	Xanthomonadales	Xanthomonadaceae	Lysobacter
2021	M	OTU162	17	771.54	16733693	0.00116101	0.683824	2	0.36172	0.207612	Bacteria	Planctomycetes	Phycisphaerae	Tepidisphaerales	WD2101 soil group	uncultured bacterium
2021	M	OTU85	14	36.5358	911429	0.000194437	0.802198	2	0	0	Bacteria	Proteobacteria	Alphaproteobacteria	Elsterales	uncultured	uncultured bacterium
2021	M	OTU133	16	214.13	3768582	0.00172206	0.683333	2	-1.8086	0.492188	Bacteria	Acidobacteria	Subgroup 6	uncultured bacterium	uncultured bacterium	uncultured bacterium
2021	M	OTU212	15	207.139	4148628	0.000232998	0.742857	2	0.36172	0	Bacteria	Proteobacteria	Alphaproteobacteria	Elsterales	uncultured
2021	M	OTU136	18	861.776	18148733	0.000482227	0.647059	2	1.44688	0	Bacteria	Bacteroidetes	Bacteroidia	Chitinophagales	Chitinophagaceae	Ferruginibacter
2021	M	OTU170	14	93.1062	2552545	0.000205657	0.802198	2	0	0	Bacteria	Verrucomicrobia	Verrucomicrobiae	Chthoniobacterales	Chthoniobacteraceae	Chthoniobacter
2021	M	OTU234	18	1988.3	27297275	0.000505697	0.633987	2	1.44688	0	Bacteria	Actinobacteria	Thermoleophilia	Solirubrobacterales	Solirubrobacteraceae	Solirubrobacter
2021	M	OTU96488	17	224.676	4001293	0.00176027	0.661765	2	-1.44688	0.484429	Bacteria	Verrucomicrobia	Verrucomicrobiae	Chthoniobacterales	Chthoniobacteraceae	Candidatus Udaeobacter
2021	M	OTU49	16	82.6011	1542778	0.000363686	0.7	2	0.723439	0	Bacteria	Acidobacteria	Subgroup 5	uncultured bacterium	uncultured bacterium	uncultured bacterium
2021	M	OTU98935	15	1678.9	26895462	0.00106715	0.72381	2	-0.36172	0.231111	Bacteria	Bacteroidetes	Bacteroidia	Chitinophagales	Chitinophagaceae	uncultured
2021	M	OTU301	15	246.882	5764429	0.000244406	0.742857	2	0.36172	0	Bacteria	Rokubacteria	NC10	Rokubacteriales	uncultured bacterium	uncultured bacterium
2021	M	OTU313	18	385.382	7901766	0.00183349	0.653595	2	-1.08516	0.475309	Bacteria	Planctomycetes	Planctomycetacia	Planctomycetales	uncultured	uncultured bacterium
2021	M	OTU114	14	93.1062	2552545	0.000205657	0.802198	2	0	0	Bacteria	Proteobacteria	Gammaproteobacteria	Betaproteobacteriales	TRA3-20	uncultured bacterium
2021	M	OTU215	13	2978.36	47389596	0.000151136	0.769231	2	-0.723439	0.142012	Bacteria	Acidobacteria	Acidobacteriia	Solibacterales	Solibacteraceae (Subgroup 3)	Bryobacter
2021	M	OTU379	17	1274.77	11348821	0.00124744	0.647059	2	0	0.290657	Bacteria	Proteobacteria	Gammaproteobacteria	Xanthomonadales	Rhodanobacteraceae	Rudaea
2021	M	OTU259	18	356.907	7223258	0.00182887	0.647059	2	-1.08516	0.475309	Bacteria	Nitrospirae	Nitrospira	Nitrospirales	Nitrospiraceae	Nitrospira
2021	M	OTU673	14	36.5358	911429	0.000194437	0.802198	2	0	0	Bacteria	Proteobacteria	Alphaproteobacteria	Rhizobiales	Xanthobacteraceae	uncultured
2021	M	OTU101	13	1351.07	23527048	0.000108005	0.679487	2	-1.44688	0.35503	Bacteria	Nitrospirae	Nitrospira	Nitrospirales	Nitrospiraceae	Nitrospira
2021	M	OTU182	18	2132.13	33956446	0.000418626	0.614379	2	1.44688	0	Bacteria	Acidobacteria	Acidobacteriia	Acidobacteriales	Koribacteraceae	Candidatus Koribacter
2021	M	OTU75	18	413.238	8514139	0.00073479	0.633987	2	1.44688	0	Bacteria	Firmicutes	Bacilli	Bacillales	Bacillaceae	Bacillus
2021	M	OTU380	13	1351.07	23527048	0.000108005	0.679487	2	-1.44688	0.35503	Bacteria	Actinobacteria	Actinobacteria	Micrococcales	Microbacteriaceae	Agromyces
2021	M	OTU111	17	263.555	5847833	0.000798405	0.683824	2	1.08516	0	Bacteria	Proteobacteria	Gammaproteobacteria	Betaproteobacteriales	A21b
2022	M	OTU3	15	483.141	161236940	9.13951e-11	0.714286	2	-0.933852	0.48	Bacteria	Nitrospirae	Nitrospira	Nitrospirales	Nitrospiraceae	Nitrospira
2022	M	OTU4	17	771.987	246202778	1.13373e-10	0.639706	2	-0.566982	0.484429	Bacteria	Proteobacteria	Gammaproteobacteria	Betaproteobacteriales	Burkholderiaceae	Ramlibacter
2022	M	OTU78	16	785.437	229000532	1.76276e-11	0.65	2	1.63424	0	Bacteria	Proteobacteria	Gammaproteobacteria	Betaproteobacteriales	Nitrosomonadaceae	Ellin6067
2022	M	OTU28	15	483.141	161236940	9.13951e-11	0.714286	2	-0.933852	0.48	Bacteria	Bacteroidetes	Bacteroidia	Chitinophagales	Chitinophagaceae	uncultured
2022	M	OTU67	14	490.895	116703536	2.01928e-11	0.736264	2	0.9005	0	Bacteria	Verrucomicrobia	Verrucomicrobiae	Pedosphaerales	Pedosphaeraceae	ADurb.Bin063-1
2022	M	OTU10	13	255.341	93737554	1.46623e-11	0.75641	2	0.53363	0	Bacteria	Proteobacteria	Gammaproteobacteria	Betaproteobacteriales	Burkholderiaceae	Piscinibacter
2022	M	OTU101	11	895.817	184660586	7.08514e-11	0.654545	2	-1.66759	0.46281	Bacteria	Nitrospirae	Nitrospira	Nitrospirales	Nitrospiraceae	Nitrospira
2022	M	OTU177	14	379.598	133023362	1.49805e-11	0.714286	2	0.9005	0	Bacteria	Verrucomicrobia	Verrucomicrobiae	Pedosphaerales	Pedosphaeraceae
2022	M	OTU165	12	57.0402	24885854	5.71829e-12	0.742424	2	0.166759	0	Bacteria	Planctomycetes	OM190	uncultured bacterium	uncultured bacterium	uncultured bacterium
2022	M	OTU1180	10	759.889	157649500	5.50088e-11	0.711111	2	-1.66759	0.42	Bacteria	Proteobacteria	Deltaproteobacteria	Myxococcales	BIrii41
2022	M	OTU153	12	511.013	129189512	1.01673e-11	0.69697	2	0.166759	0	Bacteria	Bacteroidetes	Bacteroidia	Chitinophagales	Chitinophagaceae	Parafilimonas
2022	M	OTU25	13	28.3088	24049510	1.97186e-11	0.807692	2	0.53363	0	Bacteria	Chloroflexi	Ktedonobacteria	Ktedonobacterales	JG30-KF-AS9	uncultured bacterium
2022	M	OTU220	17	1063.02	301608258	2.11763e-11	0.639706	2	2.00111	0	Bacteria	Proteobacteria	Deltaproteobacteria	Myxococcales	BIrii41	uncultured bacterium
2022	M	OTU189	16	548.189	178456234	6.48392e-11	0.683333	2	0.166759	0.375	Bacteria	Chloroflexi	Anaerolineae	Anaerolineales	Anaerolineaceae	uncultured
2022	M	OTU328	15	403.916	133842180	5.355e-11	0.714286	2	0.166759	0.32	Bacteria	Acidobacteria	Subgroup 5	uncultured Acidobacteria bacterium	uncultured Acidobacteria bacterium	uncultured Acidobacteria bacterium
2022	M	OTU113	9	44.7196	10961340	1.30233e-11	0.805556	2	-1.30072	0.197531	Bacteria	Proteobacteria	Alphaproteobacteria	Dongiales	Dongiaceae	Dongia
2022	M	OTU210	13	660.828	159477905	1.06263e-11	0.666667	2	0.53363	0	Bacteria	Actinobacteria	Thermoleophilia	Solirubrobacterales	Solirubrobacteraceae	Conexibacter
2022	M	OTU142	11	895.817	184660586	7.08514e-11	0.654545	2	-1.66759	0.46281	Bacteria	Planctomycetes	Phycisphaerae	Tepidisphaerales	WD2101 soil group	uncultured bacterium
2022	M	OTU196	13	213.606	65112064	9.01634e-12	0.74359	2	0.53363	0	Bacteria	Planctomycetes	Phycisphaerae	Tepidisphaerales	WD2101 soil group	uncultured bacterium
2022	M	OTU93	17	699.335	240035567	9.2323e-11	0.661765	2	-0.200111	0.456747	Bacteria	Proteobacteria	Alphaproteobacteria	uncultured	uncultured bacterium	uncultured bacterium
2022	M	OTU609	13	660.828	159477905	1.06263e-11	0.666667	2	0.53363	0	Bacteria	Actinobacteria	Actinobacteria	Micromonosporales	Micromonosporaceae	uncultured
2022	M	OTU72	13	1542.99	260848237	1.51521e-11	0.615385	2	0.166759	0.142012	Bacteria	Gemmatimonadetes	Gemmatimonadetes	Gemmatimonadales	Gemmatimonadaceae	Gemmatimonas
2021	M	OTU20	10	1102.85	92646345	0.00688216	0.666667	3	1.21666	0	Bacteria	Acidobacteria	Subgroup 6	uncultured bacterium	uncultured bacterium	uncultured bacterium
2021	M	OTU8	10	913.215	92692925	0.00880808	0.711111	3	1.21666	0	Bacteria	Proteobacteria	Alphaproteobacteria	Rhizobiales	Xanthobacteraceae	uncultured
2021	M	OTU3	9	1176.44	116338121	0.00197179	0.694444	3	0.162221	0.197531	Bacteria	Nitrospirae	Nitrospira	Nitrospirales	Nitrospiraceae	Nitrospira
2021	M	OTU35	9	1176.44	116338121	0.00197179	0.694444	3	0.162221	0.197531	Bacteria	Proteobacteria	Gammaproteobacteria	Betaproteobacteriales	SC-I-84	uncultured bacterium
2021	M	OTU405	10	913.215	92692925	0.00880808	0.711111	3	1.21666	0	Bacteria	Actinobacteria	Actinobacteria	Micrococcales	Microbacteriaceae	Microbacterium
2021	M	OTU63	9	99.8304	22855062	0.0173265	0.75	3	-0.364998	0.345679	Bacteria	Bacteroidetes	Bacteroidia	Chitinophagales	Chitinophagaceae	Flavisolibacter
2021	M	OTU250	6	254.076	23284259	0.000689343	0.866667	3	-1.41944	0.277778	Bacteria	Proteobacteria	Alphaproteobacteria	Caulobacterales	Caulobacteraceae	Phenylobacterium
2021	M	OTU269	10	913.215	92692925	0.00880808	0.711111	3	1.21666	0	Bacteria	Latescibacteria	uncultured bacterium	uncultured bacterium	uncultured bacterium	uncultured bacterium
2021	M	OTU257	12	380.947	67986333	0.040372	0.651515	3	-0.892218	0.5	Bacteria	Bacteroidetes	Bacteroidia	Flavobacteriales	Flavobacteriaceae	Flavobacterium
2021	M	OTU266	5	0	0	0.000355331	1	3	-1.94666	0.32	Bacteria	Planctomycetes	Planctomycetacia	Gemmatales	Gemmataceae	uncultured
2021	M	OTU153	14	3022.46	192692362	0.0497717	0.582418	3	-0.364998	0.5	Bacteria	Bacteroidetes	Bacteroidia	Chitinophagales	Chitinophagaceae	Parafilimonas
2021	M	OTU382	12	450.064	78478170	0.0347939	0.636364	3	-0.364998	0.486111	Bacteria	Acidobacteria	Subgroup 6	uncultured bacterium	uncultured bacterium	uncultured bacterium
2021	M	OTU175	9	1176.44	116338121	0.00197179	0.694444	3	0.162221	0.197531	Bacteria	Chloroflexi	Ktedonobacteria	C0119	uncultured bacterium	uncultured bacterium
2022	M	OTU107	13	65.7962	94273121	2.59657e-09	0.705128	3	1.17432	0	Bacteria	Verrucomicrobia	Verrucomicrobiae	Pedosphaerales	Pedosphaeraceae
2022	M	OTU7	12	591.362	193784970	1.76151e-09	0.666667	3	0.782881	0	Bacteria	Proteobacteria	Deltaproteobacteria	Myxococcales	P3OB-42
2022	M	OTU115	10	1390.01	942426643	6.6405e-08	0.688889	3	-0.391441	0.18	Bacteria	Bacteroidetes	Bacteroidia	Chitinophagales	Saprospiraceae	uncultured
2022	M	OTU201	9	1330.84	1330067214	1.41546e-07	0.694444	3	-1.17432	0.345679	Bacteria	Actinobacteria	Actinobacteria	Corynebacteriales	Mycobacteriaceae	Mycobacterium
2022	M	OTU11	13	2648.15	607288258	1.06627e-09	0.576923	3	0	0.35503	Bacteria	Proteobacteria	Gammaproteobacteria	Betaproteobacteriales	Nitrosomonadaceae	mle1-7
2022	M	OTU70	10	1041.45	159663422	1.54042e-10	0.622222	3	-1.9572	0.5	Bacteria	Proteobacteria	Gammaproteobacteria	Betaproteobacteriales	Burkholderiaceae	Cupriavidus
2022	M	OTU79	12	351.487	492708184	1.78156e-08	0.666667	3	0.782881	0	Bacteria	Acidobacteria	Subgroup 6	uncultured bacterium	uncultured bacterium	uncultured bacterium
2022	M	OTU222	8	1040.82	1006397598	1.41264e-07	0.75	3	-1.56576	0.375	Bacteria	Verrucomicrobia	Verrucomicrobiae	Opitutales	Opitutaceae	Lacunisphaera
2022	M	OTU35	12	9.04736	372	2.58778e-09	0.757576	3	0.782881	0	Bacteria	Proteobacteria	Gammaproteobacteria	Betaproteobacteriales	SC-I-84	uncultured bacterium
2022	M	OTU465	11	249.966	264829034	8.99246e-09	0.727273	3	0.391441	0	Bacteria	Acidobacteria	Blastocatellia (Subgroup 4)	Pyrinomonadales	Pyrinomonadaceae	RB41
2022	M	OTU174448	11	255.554	59766898	5.06138e-10	0.672727	3	-0.391441	0.297521	Bacteria	Acidobacteria	Blastocatellia (Subgroup 4)	Pyrinomonadales	Pyrinomonadaceae	RB41
2022	M	OTU45	13	2537.21	1078232679	1.78402e-08	0.615385	3	1.17432	0	Bacteria	Acidobacteria	Blastocatellia (Subgroup 4)	11-24	uncultured bacterium	uncultured bacterium
2022	M	OTU214	10	66.2447	12573336	2.80801e-10	0.666667	3	-1.17432	0.42	Bacteria	Actinobacteria	MB-A2-108	uncultured bacterium	uncultured bacterium	uncultured bacterium
2022	M	OTU241	12	351.487	492708184	1.78156e-08	0.666667	3	0.782881	0	Bacteria	Actinobacteria	Thermoleophilia	Gaiellales	uncultured	uncultured bacterium
2022	M	OTU362	11	29.3294	42450423	1.48128e-09	0.763636	3	0.391441	0	Bacteria	Bacteroidetes	Bacteroidia	Flavobacteriales	Flavobacteriaceae	Flavobacterium
2022	M	OTU276	13	608.533	228524605	4.66631e-09	0.705128	3	1.17432	0	Bacteria	Planctomycetes	Phycisphaerae	Tepidisphaerales	WD2101 soil group	uncultured bacterium
2022	M	OTU158	11	89.8052	98252107	4.6171e-09	0.781818	3	0.391441	0	Bacteria	Proteobacteria	Gammaproteobacteria	R7C24	uncultured bacterium	uncultured bacterium
2022	M	OTU209731	11	223.629	57320051	9.27694e-10	0.727273	3	0.391441	0	Bacteria	Actinobacteria	Actinobacteria	Micrococcales	Microbacteriaceae	Microbacterium
2022	M	OTU281	8	1040.82	1006397598	1.41264e-07	0.75	3	-1.56576	0.375	Bacteria	Acidobacteria	Subgroup 25	uncultured bacterium	uncultured bacterium	uncultured bacterium
2021	M	OTU13	20	1957.93	36439153	0.00339478	0.621053	4	-0.506443	0.455	Bacteria	Proteobacteria	Gammaproteobacteria	Betaproteobacteriales	SC-I-84	uncultured proteobacterium
2021	M	OTU87	19	837.847	18080578	0.00334299	0.649123	4	-0.506443	0.432133	Bacteria	Bacteroidetes	Bacteroidia	Flavobacteriales	Flavobacteriaceae	Flavobacterium
2021	M	OTU41	22	1431.48	29327628	0.00753126	0.575758	4	2.89516	0	Bacteria	Gemmatimonadetes	Gemmatimonadetes	Gemmatimonadales	Gemmatimonadaceae	Gemmatimonas
2021	M	OTU62	16	61.7113	1273473	0.00793873	0.725	4	0.494091	0	Bacteria	Proteobacteria	Gammaproteobacteria	Betaproteobacteriales	SC-I-84	uncultured bacterium
2021	M	OTU29	17	1072.34	8313683	0.0173994	0.654412	4	-1.50698	0.484429	Bacteria	Proteobacteria	Gammaproteobacteria	Xanthomonadales	Rhodanobacteraceae	Dokdonella
2021	M	OTU88	17	457.63	5380984	0.00300024	0.713235	4	-0.839954	0.415225	Bacteria	Proteobacteria	Gammaproteobacteria	Xanthomonadales	Xanthomonadaceae	Arenimonas
2021	M	OTU40	16	152.188	3100208	0.00376712	0.733333	4	0.16058	0.117188	Bacteria	Proteobacteria	Alphaproteobacteria	Elsterales	uncultured
2021	M	OTU74	17	169.27	3411299	0.00388943	0.720588	4	0.494091	0.110727	Bacteria	Proteobacteria	Deltaproteobacteria	Myxococcales	Haliangiaceae	Haliangium
2021	M	OTU116	17	666.503	13619571	0.0153347	0.661765	4	-1.17347	0.456747	Bacteria	Gemmatimonadetes	Gemmatimonadetes	Gemmatimonadales	Gemmatimonadaceae	Gemmatimonas
2021	M	OTU167	16	618.124	10391960	0.00248189	0.691667	4	-1.50698	0.46875	Bacteria	Proteobacteria	Alphaproteobacteria	Reyranellales	Reyranellaceae	Reyranella
2021	M	OTU156	18	1062.81	21711578	0.00604942	0.620915	4	1.16111	0	Bacteria	Planctomycetes	Planctomycetacia	Pirellulales	Pirellulaceae	Pirellula
2021	M	OTU132	19	587.333	9075462	0.00533098	0.619883	4	1.49462	0	Bacteria	Planctomycetes	Planctomycetacia	Isosphaerales	Isosphaeraceae	Singulisphaera
2021	M	OTU42	15	132.217	3533905	0.00627668	0.67619	4	-0.172932	0.124444	Bacteria	Acidobacteria	Acidobacteriia	Acidobacteriales	uncultured	uncultured bacterium
2021	M	OTU66	18	1335.37	27849187	0.0156194	0.627451	4	-0.839954	0.444444	Bacteria	Acidobacteria	Acidobacteriia	Acidobacteriales	uncultured	uncultured Acidobacteria bacterium
2021	M	OTU421	15	26.6964	149736	0.00359029	0.8	4	0.16058	0	Bacteria	Proteobacteria	Alphaproteobacteria	Micropepsales	Micropepsaceae	uncultured
2021	M	OTU110	17	38.4782	414138	0.00815018	0.691176	4	0.827602	0	Bacteria	Chloroflexi	Ktedonobacteria	Ktedonobacterales	JG30-KF-AS9	uncultured bacterium
2021	M	OTU225	16	61.7113	1273473	0.00793873	0.725	4	0.494091	0	Bacteria	Proteobacteria	Alphaproteobacteria	Rhizobiales	Rhizobiaceae	Allorhizobium-Neorhizobium-Pararhizobium-Rhizobium
2021	M	OTU329	17	457.63	5380984	0.00300024	0.713235	4	-0.839954	0.415225	Bacteria	Proteobacteria	Deltaproteobacteria	Myxococcales	Haliangiaceae	Haliangium
2021	M	OTU57	17	457.63	5380984	0.00300024	0.713235	4	-0.839954	0.415225	Bacteria	Proteobacteria	Gammaproteobacteria	Betaproteobacteriales	Burkholderiaceae	Massilia
2021	M	OTU310	19	1052.63	8835753	0.00653258	0.596491	4	1.49462	0	Bacteria	Bacteroidetes	Bacteroidia	Cytophagales	Microscillaceae	uncultured
2021	M	OTU120	18	1335.37	27849187	0.0156194	0.627451	4	-0.839954	0.444444	Bacteria	Planctomycetes	Phycisphaerae	Tepidisphaerales	WD2101 soil group	uncultured bacterium
2021	M	OTU188	18	684.769	14916948	0.00635019	0.647059	4	1.16111	0	Bacteria	Actinobacteria	Thermoleophilia	Gaiellales	uncultured	uncultured bacterium
2021	M	OTU201	16	243.173	4357825	0.0116563	0.666667	4	-0.839954	0.375	Bacteria	Actinobacteria	Actinobacteria	Corynebacteriales	Mycobacteriaceae	Mycobacterium
2021	M	OTU253	15	132.217	3533905	0.00627668	0.67619	4	-0.172932	0.124444	Bacteria	Acidobacteria	Blastocatellia (Subgroup 4)	DS-100	uncultured Acidobacteria bacterium	uncultured Acidobacteria bacterium
2021	M	OTU300	16	243.173	4357825	0.0116563	0.666667	4	-0.839954	0.375	Bacteria	Proteobacteria	Gammaproteobacteria	Betaproteobacteriales	Rhodocyclaceae	Georgfuchsia
2021	M	OTU261	16	190.368	4780594	0.00867908	0.708333	4	0.16058	0.117188	Bacteria	Acidobacteria	Subgroup 6	uncultured Acidobacteria bacterium	uncultured Acidobacteria bacterium	uncultured Acidobacteria bacterium
2021	M	OTU197	19	552.232	10521616	0.00456429	0.619883	4	0.827602	0.188366	Bacteria	Planctomycetes	Phycisphaerae	Tepidisphaerales	WD2101 soil group	uncultured bacterium
2022	M	OTU2	33	443.01	615379799	0.146153	0.708333	4	-1.07051	0.46281	Bacteria	Bacteroidetes	Bacteroidia	Chitinophagales	Chitinophagaceae	uncultured
2022	M	OTU20	35	490.823	911528898	0.162078	0.709244	4	0.748655	0.202449	Bacteria	Acidobacteria	Subgroup 6	uncultured bacterium	uncultured bacterium	uncultured bacterium
2022	M	OTU26	24	1242.47	371109978	0.0636655	0.648551	4	-1.07051	0.21875	Bacteria	Rokubacteria	NC10	Rokubacteriales	uncultured bacterium	uncultured bacterium
2022	M	OTU34	28	693.621	1178073056	0.0530964	0.65873	4	-1.25242	0.408163	Bacteria	Actinobacteria	Thermoleophilia	Gaiellales	uncultured	uncultured bacterium
2022	M	OTU84	29	248.961	482515200	0.0859634	0.729064	4	0.384822	0	Bacteria	Proteobacteria	Deltaproteobacteria	Myxococcales	BIrii41	uncultured bacterium
2022	M	OTU12	31	347.704	629907264	0.101478	0.696774	4	0.748655	0	Bacteria	Verrucomicrobia	Verrucomicrobiae	Chthoniobacterales	Chthoniobacteraceae	Candidatus Udaeobacter
2022	M	OTU191	33	489.865	867385234	0.151139	0.706439	4	0.566739	0.165289	Bacteria	Proteobacteria	Deltaproteobacteria	Myxococcales	Sandaracinaceae	uncultured
2022	M	OTU8	30	896.541	635710539	0.136435	0.717241	4	-0.88859	0.391111	Bacteria	Proteobacteria	Alphaproteobacteria	Rhizobiales	Xanthobacteraceae	uncultured
2022	M	OTU49	23	400.306	114903623	0.0562208	0.794466	4	-0.88859	0.0831758	Bacteria	Acidobacteria	Subgroup 5	uncultured bacterium	uncultured bacterium	uncultured bacterium
2022	M	OTU39	35	1293.62	2192135656	0.124945	0.628571	4	1.47632	0	Bacteria	Acidobacteria	Acidobacteriia	Solibacterales	Solibacteraceae (Subgroup 3)	Candidatus Solibacter
2022	M	OTU195	29	225.672	427941621	0.0921748	0.726601	4	0.384822	0	Bacteria	Gemmatimonadetes	Gemmatimonadetes	Gemmatimonadales	Gemmatimonadaceae	uncultured
2022	M	OTU46	33	57.0045	6104905	0.154626	0.75	4	0.0209903	0.297521	Bacteria	Proteobacteria	Alphaproteobacteria	Caulobacterales	Caulobacteraceae	Phenylobacterium
2022	M	OTU90	33	910.688	408060647	0.14505	0.695076	4	1.11249	0	Bacteria	Proteobacteria	Gammaproteobacteria	Aeromonadales	Aeromonadaceae	Aeromonas
2022	M	OTU56	27	126.339	267626113	0.0769675	0.766382	4	0.0209903	0	Bacteria	Acidobacteria	Acidobacteriia	Acidobacteriales	uncultured	uncultured Acidobacteria bacterium
2022	M	OTU255927	35	471.17	438393280	0.15936	0.67395	4	-0.342842	0.408163	Bacteria	Acidobacteria	Blastocatellia (Subgroup 4)	Pyrinomonadales	Pyrinomonadaceae	RB41
2022	M	OTU120	31	364.557	494697530	0.137869	0.724731	4	-1.25242	0.457856	Bacteria	Planctomycetes	Phycisphaerae	Tepidisphaerales	WD2101 soil group	uncultured bacterium
2022	M	OTU71	35	1558.08	567769184	0.148441	0.643697	4	1.47632	0	Bacteria	Planctomycetes	Phycisphaerae	Tepidisphaerales	WD2101 soil group	uncultured bacterium
2022	M	OTU16	22	263.639	88536498	0.0521395	0.835498	4	-1.07051	0.0867769	Bacteria	Proteobacteria	Alphaproteobacteria	Micropepsales	Micropepsaceae	uncultured
2022	M	OTU99	39	875.776	916042225	0.166974	0.631579	4	2.20398	0	Bacteria	Proteobacteria	Alphaproteobacteria	Dongiales	Dongiaceae	Dongia
2022	M	OTU117	33	211.105	127910988	0.15327	0.723485	4	0.202906	0.257117	Bacteria	Proteobacteria	Deltaproteobacteria	NB1-j	uncultured bacterium	uncultured bacterium
2022	M	OTU253488	33	587.777	537868191	0.148969	0.666667	4	-0.88859	0.444444	Bacteria	Proteobacteria	Gammaproteobacteria	Betaproteobacteriales	Nitrosomonadaceae	Ellin6067
2022	M	OTU109	25	820.977	227251972	0.0612235	0.76	4	-0.706674	0.1472	Bacteria	Actinobacteria	Thermoleophilia	Gaiellales	uncultured
2022	M	OTU320	27	126.339	267626113	0.0769675	0.766382	4	0.0209903	0	Bacteria	Proteobacteria	Deltaproteobacteria	Myxococcales	Polyangiaceae	Pajaroellobacter
2022	M	OTU234	35	469.476	799078793	0.162333	0.712605	4	0.566739	0.244898	Bacteria	Actinobacteria	Thermoleophilia	Solirubrobacterales	Solirubrobacteraceae	Solirubrobacter
2022	M	OTU208	33	211.105	127910988	0.15327	0.723485	4	0.202906	0.257117	Bacteria	Chloroflexi	Anaerolineae	Anaerolineales	Anaerolineaceae	uncultured
2022	M	OTU824	32	441.178	433907140	0.148343	0.717742	4	0.0209903	0.263672	Bacteria	Patescibacteria	Saccharimonadia	Saccharimonadales	uncultured bacterium	uncultured bacterium
2022	M	OTU704	28	693.621	1178073056	0.0530964	0.65873	4	-1.25242	0.408163	Bacteria	Chloroflexi	Ktedonobacteria	Ktedonobacterales	Ktedonobacteraceae	uncultured
2022	M	OTU86696	32	378.684	332809617	0.146068	0.733871	4	0.930571	0	Bacteria	Bacteroidetes	Bacteroidia	Chitinophagales	Chitinophagaceae	uncultured
2022	M	OTU114	27	121.237	245842460	0.0796002	0.757835	4	0.0209903	0	Bacteria	Proteobacteria	Gammaproteobacteria	Betaproteobacteriales	TRA3-20	uncultured bacterium
2022	M	OTU77303	34	544.781	1119102360	0.113098	0.655971	4	1.2944	0	Bacteria	Verrucomicrobia	Verrucomicrobiae	Chthoniobacterales	Chthoniobacteraceae	Candidatus Udaeobacter
2022	M	OTU293	36	949.839	1772011732	0.12326	0.630159	4	1.65823	0	Bacteria	Bacteroidetes	Bacteroidia	Flavobacteriales	Flavobacteriaceae	Flavobacterium
2022	M	OTU161	29	33.8465	20453017	0.123817	0.748768	4	0.384822	0	Bacteria	Acidobacteria	Blastocatellia (Subgroup 4)	Blastocatellales	Blastocatellaceae	uncultured
2022	M	OTU61	28	693.621	1178073056	0.0530964	0.65873	4	-1.25242	0.408163	Bacteria	Verrucomicrobia	Verrucomicrobiae	Chthoniobacterales	Chthoniobacteraceae	Candidatus Udaeobacter
2022	M	OTU184	35	498.065	601600658	0.16218	0.714286	4	0.384822	0.284082	Bacteria	Bacteroidetes	Bacteroidia	Cytophagales	Microscillaceae	Ohtaekwangia
2022	M	OTU403	30	154.921	103782284	0.13039	0.735632	4	0.566739	0	Bacteria	Proteobacteria	Deltaproteobacteria	Myxococcales	Polyangiaceae	Pajaroellobacter
2022	M	OTU19	36	329.498	567891819	0.156395	0.663492	4	2.65823	0	Bacteria	Proteobacteria	Gammaproteobacteria	Betaproteobacteriales	Burkholderiaceae	Burkholderia-Caballeronia-Paraburkholderia
2022	M	OTU29	26	605.117	962267988	0.0487699	0.649231	4	-1.43434	0.393491	Bacteria	Proteobacteria	Gammaproteobacteria	Xanthomonadales	Rhodanobacteraceae	Dokdonella
2022	M	OTU159	32	381.466	529661852	0.142125	0.703629	4	-1.07051	0.451172	Bacteria	Proteobacteria	Gammaproteobacteria	Betaproteobacteriales	Burkholderiaceae	Burkholderia-Caballeronia-Paraburkholderia
2022	M	OTU164884	25	585.263	935601216	0.0462783	0.646667	4	-1.61625	0.4032	Bacteria	Bacteroidetes	Bacteroidia	Chitinophagales	Chitinophagaceae	Ferruginibacter
2022	M	OTU238	31	72.9603	99190887	0.133449	0.729032	4	0.748655	0	Bacteria	Bacteroidetes	Bacteroidia	Cytophagales	Microscillaceae	uncultured
2022	M	OTU275	26	840.103	232898043	0.0648663	0.747692	4	-0.524758	0.142012	Bacteria	Planctomycetes	Phycisphaerae	Tepidisphaerales	WD2101 soil group	uncultured bacterium
2022	M	OTU243448	35	605.157	865354972	0.149849	0.648739	4	-1.25242	0.689796	Bacteria	Proteobacteria	Gammaproteobacteria	Betaproteobacteriales	Burkholderiaceae	Piscinibacter
2022	M	OTU296	28	693.621	1178073056	0.0530964	0.65873	4	-1.25242	0.408163	Bacteria	Planctomycetes	Phycisphaerae	Tepidisphaerales	WD2101 soil group	uncultured bacterium
2022	M	OTU237	28	617.772	682780259	0.0440098	0.597884	4	-1.61625	0.459184	Bacteria	Cyanobacteria	Oxyphotobacteria	Nostocales	Coleofasciculaceae	Microcoleus PCC-7113
2022	M	OTU122	35	786.077	1255450035	0.157012	0.672269	4	2.93057	0.156735	Bacteria	Proteobacteria	Deltaproteobacteria	Myxococcales	bacteriap25	uncultured bacterium
2022	M	OTU400	34	317.042	682904199	0.158125	0.723708	4	0.748655	0.1609	Bacteria	Latescibacteria
2022	M	OTU327	30	380.894	632975576	0.116381	0.691954	4	0.566739	0	Bacteria	Actinobacteria	Thermoleophilia	Gaiellales	uncultured	uncultured bacterium
2022	M	OTU200736	29	457.738	362441705	0.132648	0.729064	4	-0.88859	0.366231	Bacteria	Acidobacteria	Blastocatellia (Subgroup 4)	Pyrinomonadales	Pyrinomonadaceae	RB41
2022	M	OTU239224	35	469.476	799078793	0.162333	0.712605	4	0.566739	0.244898	Bacteria	Acidobacteria	Subgroup 6	uncultured Acidobacteria bacterium	uncultured Acidobacteria bacterium	uncultured Acidobacteria bacterium
2022	M	OTU339	30	322.311	582418225	0.0969056	0.710345	4	0.566739	0	Bacteria	Actinobacteria	Acidimicrobiia	IMCC26256	uncultured bacterium	uncultured bacterium
2022	M	OTU275733	34	907.622	985044616	0.141024	0.5918	4	1.2944	0	Bacteria	Acidobacteria	Blastocatellia (Subgroup 4)	Pyrinomonadales	Pyrinomonadaceae	RB41
2022	M	OTU232325	32	355.683	358793173	0.145993	0.679435	4	-0.88859	0.429688	Bacteria	Proteobacteria	Deltaproteobacteria	Myxococcales	P3OB-42
2021	M	OTU18	16	586.36	55854217	3.0236e-07	0.65	5	1.04447	0	Bacteria	Acidobacteria	Subgroup 6	uncultured Acidobacteria bacterium	uncultured Acidobacteria bacterium	uncultured Acidobacteria bacterium
2021	M	OTU26	15	3.1742	29	4.34031e-07	0.771429	5	0.710817	0	Bacteria	Rokubacteria	NC10	Rokubacteriales	uncultured bacterium	uncultured bacterium
2021	M	OTU7	15	53.9609	1927118	5.33506e-07	0.685714	5	0.710817	0	Bacteria	Proteobacteria	Deltaproteobacteria	Myxococcales	P3OB-42
2021	M	OTU78	14	381.996	41137583	8.31553e-07	0.736264	5	0.0435194	0.132653	Bacteria	Proteobacteria	Gammaproteobacteria	Betaproteobacteriales	Nitrosomonadaceae	Ellin6067
2021	M	OTU100	12	706.112	69308414	1.20673e-07	0.772727	5	-1.29108	0.375	Bacteria	Proteobacteria	Gammaproteobacteria	Betaproteobacteriales	SC-I-84	uncultured bacterium
2021	M	OTU65	15	450.325	44905417	8.44436e-07	0.704762	5	0.377168	0.124444	Bacteria	Planctomycetes	Planctomycetacia	Pirellulales	Pirellulaceae	Pirellula
2021	M	OTU34	12	706.112	69308414	1.20673e-07	0.772727	5	-1.29108	0.375	Bacteria	Actinobacteria	Thermoleophilia	Gaiellales	uncultured	uncultured bacterium
2021	M	OTU86	11	87.5275	3682443	1.39615e-06	0.727273	5	-1.62472	0.396694	Bacteria	Planctomycetes	Phycisphaerae	Tepidisphaerales	WD2101 soil group	uncultured bacterium
2021	M	OTU55	15	53.8552	1927120	5.34814e-07	0.695238	5	0.710817	0	Bacteria	Acidobacteria	Acidobacteriia	Solibacterales	Solibacteraceae (Subgroup 3)	Bryobacter
2021	M	OTU22	12	706.112	69308414	1.20673e-07	0.772727	5	-1.29108	0.375	Bacteria	Latescibacteria	uncultured bacterium	uncultured bacterium	uncultured bacterium	uncultured bacterium
2021	M	OTU324	14	478.593	55678567	8.34054e-07	0.736264	5	0.0435194	0.132653	Bacteria	Chloroflexi	KD4-96	uncultured bacterium	uncultured bacterium	uncultured bacterium
2021	M	OTU241	18	886.898	92449720	3.84314e-07	0.607843	5	1.71176	0	Bacteria	Actinobacteria	Thermoleophilia	Gaiellales	uncultured	uncultured bacterium
2021	M	OTU72	17	875.944	91696163	3.57362e-07	0.610294	5	1.37811	0	Bacteria	Gemmatimonadetes	Gemmatimonadetes	Gemmatimonadales	Gemmatimonadaceae	Gemmatimonas
2021	M	OTU221	16	899.314	96771203	7.52967e-07	0.716667	5	0.710817	0.117188	Bacteria	Acidobacteria	Acidobacteriia	Acidobacteriales	uncultured	uncultured bacterium
2021	M	OTU229	11	87.5275	3682443	1.39615e-06	0.727273	5	-1.62472	0.396694	Bacteria	Bacteroidetes	Bacteroidia	Cytophagales	Microscillaceae	uncultured
2021	M	OTU82	14	478.593	55678567	8.34054e-07	0.736264	5	0.0435194	0.132653	Bacteria	Actinobacteria	Actinobacteria	Frankiales	Acidothermaceae	Acidothermus
2021	M	OTU67	14	730.295	73605944	1.12197e-06	0.67033	5	-0.290129	0.244898	Bacteria	Verrucomicrobia	Verrucomicrobiae	Pedosphaerales	Pedosphaeraceae	ADurb.Bin063-1
2021	M	OTU527	12	82.3195	7648955	2.65464e-07	0.818182	5	-0.290129	0	Bacteria	Proteobacteria	Alphaproteobacteria	Rhizobiales	Beijerinckiaceae
2021	M	OTU161	12	706.112	69308414	1.20673e-07	0.772727	5	-1.29108	0.375	Bacteria	Acidobacteria	Blastocatellia (Subgroup 4)	Blastocatellales	Blastocatellaceae	uncultured
2021	M	OTU122	15	245.063	19881737	2.47907e-07	0.695238	5	0.710817	0	Bacteria	Proteobacteria	Deltaproteobacteria	Myxococcales	bacteriap25	uncultured bacterium
2021	M	OTU477	17	843.694	91565628	3.58358e-07	0.610294	5	1.37811	0	Bacteria	Verrucomicrobia	Verrucomicrobiae	Chthoniobacterales	Chthoniobacteraceae	Chthoniobacter
2021	M	OTU552	14	1087.73	88068263	1.48399e-07	0.681319	5	-0.623778	0.336735	Bacteria	Bacteroidetes	Bacteroidia	Cytophagales	Spirosomaceae	Dyadobacter
2021	M	OTU173	13	117.529	11321562	3.05821e-07	0.782051	5	0.0435194	0	Bacteria	Acidobacteria	Acidobacteriia	Acidobacteriales	Acidobacteriaceae (Subgroup 1)	Edaphobacter
2022	M	OTU24	8	442.86	128718700	5.42432e-09	0.714286	5	-0.475191	0	Bacteria	Proteobacteria	Gammaproteobacteria	Betaproteobacteriales	SC-I-84	uncultured bacterium
2022	M	OTU13	12	528.615	174540760	1.91148e-09	0.712121	5	1.42557	0	Bacteria	Proteobacteria	Gammaproteobacteria	Betaproteobacteriales	SC-I-84	uncultured proteobacterium
2022	M	OTU80	15	620.22	205318134	3.62188e-10	0.704762	5	0	0.48	Bacteria	Acidobacteria	Subgroup 5	uncultured Acidobacteria bacterium	uncultured Acidobacteria bacterium	uncultured Acidobacteria bacterium
2022	M	OTU147	15	620.22	205318134	3.62188e-10	0.704762	5	0	0.48	Bacteria	Proteobacteria	Alphaproteobacteria	Sphingomonadales	Sphingomonadaceae	Novosphingobium
2022	M	OTU53	6	3246.22	833005124	1.14034e-07	0.533333	5	-2.37595	0.444444	Bacteria	Acidobacteria	Holophagae	Subgroup 7	uncultured bacterium	uncultured bacterium
2022	M	OTU31	15	620.22	205318134	3.62188e-10	0.704762	5	0	0.48	Bacteria	Chloroflexi	Ktedonobacteria	Ktedonobacterales	JG30-KF-AS9	uncultured bacterium
2022	M	OTU301	10	1262.31	351236522	5.44683e-09	0.644444	5	0.475191	0	Bacteria	Rokubacteria	NC10	Rokubacteriales	uncultured bacterium	uncultured bacterium
2022	M	OTU218	10	1890.05	519735736	5.44179e-09	0.622222	5	0.475191	0	Bacteria	Proteobacteria	Deltaproteobacteria	Myxococcales	Haliangiaceae	Haliangium
2022	M	OTU164	6	1291.28	389263992	3.91325e-08	0.666667	5	-1.90076	0.277778	Bacteria	Verrucomicrobia	Verrucomicrobiae	Pedosphaerales	Pedosphaeraceae	uncultured bacterium
2022	M	OTU227	14	477.032	160670265	3.6067e-10	0.736264	5	0	0.459184	Bacteria	Bacteroidetes	Bacteroidia	Chitinophagales	Chitinophagaceae	Ferruginibacter
2022	M	OTU41	12	205.802	73151448	6.90147e-10	0.757576	5	0.950382	0.152778	Bacteria	Gemmatimonadetes	Gemmatimonadetes	Gemmatimonadales	Gemmatimonadaceae	Gemmatimonas
2022	M	OTU309	14	635.501	207131654	5.28426e-10	0.703297	5	0.475191	0.408163	Bacteria	Acidobacteria	Thermoanaerobaculia	Thermoanaerobaculales	Thermoanaerobaculaceae	Subgroup 10
2022	M	OTU319	13	328.052	116022395	3.5864e-10	0.769231	5	0	0.426036	Bacteria	Proteobacteria	Gammaproteobacteria	Betaproteobacteriales	Nitrosomonadaceae	MND1
2022	M	OTU659	11	2.33645	28	6.86599e-10	0.8	5	0.950382	0	Bacteria	Chloroflexi	Anaerolineae	Anaerolineales	Anaerolineaceae	uncultured
2021	M	OTU10	9	903.426	91833071	2.48976e-05	0.833333	6	0.960769	0	Bacteria	Proteobacteria	Gammaproteobacteria	Betaproteobacteriales	Burkholderiaceae	Piscinibacter
2021	M	OTU46	9	903.426	91833071	2.48976e-05	0.833333	6	0.960769	0	Bacteria	Proteobacteria	Alphaproteobacteria	Caulobacterales	Caulobacteraceae	Phenylobacterium
2021	M	OTU43	15	3313.82	327026533	6.57152e-06	0.495238	6	-0.640513	0.497778	Bacteria	Proteobacteria	Gammaproteobacteria	Betaproteobacteriales	A21b
2021	M	OTU56	9	903.426	91833071	2.48976e-05	0.833333	6	0.960769	0	Bacteria	Acidobacteria	Acidobacteriia	Acidobacteriales	uncultured	uncultured Acidobacteria bacterium
2021	M	OTU14	8	11.578	574540	7.36058e-06	0.928571	6	0.160128	0	Bacteria	Proteobacteria	Alphaproteobacteria	Micropepsales	Micropepsaceae
2021	M	OTU362	9	903.426	91833071	2.48976e-05	0.833333	6	0.960769	0	Bacteria	Bacteroidetes	Bacteroidia	Flavobacteriales	Flavobacteriaceae	Flavobacterium
2021	M	OTU146	10	424.407	38656960	6.37268e-06	0.644444	6	-0.640513	0.42	Bacteria	Acidobacteria	Acidobacteriia	Solibacterales	Solibacteraceae (Subgroup 3)	Bryobacter
2021	M	OTU103	10	137.708	4541940	7.4961e-06	0.688889	6	0.160128	0.32	Bacteria	Proteobacteria	Gammaproteobacteria	Betaproteobacteriales	Burkholderiaceae	Cupriavidus
2021	M	OTU90	7	57.678	1738886	2.42694e-05	0.904762	6	-0.640513	0	Bacteria	Proteobacteria	Gammaproteobacteria	Aeromonadales	Aeromonadaceae	Aeromonas
2021	M	OTU344	10	4033.78	370249050	0.000361342	0.444444	6	-2.24179	0.5	Bacteria	Proteobacteria	Alphaproteobacteria	Elsterales	uncultured	uncultured bacterium
2022	M	OTU108	21	667.394	162098456	0.0202212	0.638095	6	-1.29711	0.489796	Bacteria	Proteobacteria	Deltaproteobacteria	Myxococcales	BIrii41	uncultured bacterium
2022	M	OTU73	21	378.589	396993810	0.00316323	0.642857	6	1.00886	0.0907029	Bacteria	Proteobacteria	Gammaproteobacteria	Enterobacteriales	Enterobacteriaceae	Enterobacter
2022	M	OTU58	25	750.823	1092273555	0.0160899	0.58	6	0.720616	0.3648	Bacteria	Acidobacteria	Blastocatellia (Subgroup 4)	Pyrinomonadales	Pyrinomonadaceae	RB41
2022	M	OTU17	20	364.535	91609869	0.0183331	0.668421	6	-1.29711	0.48	Bacteria	Acidobacteria	Acidobacteriia	Subgroup 2	uncultured bacterium	uncultured bacterium
2022	M	OTU36	22	265.997	66027823	0.00473801	0.636364	6	1.58536	0	Bacteria	Actinobacteria	Thermoleophilia	Gaiellales	uncultured	uncultured bacterium
2022	M	OTU233	19	314.532	454300504	0.00184059	0.690058	6	-0.720616	0.387812	Bacteria	Proteobacteria	Deltaproteobacteria	Myxococcales	Phaselicystidaceae	Phaselicystis
2022	M	OTU32	18	954.158	241585190	0.0034714	0.686275	6	-0.144123	0.197531	Bacteria	Actinobacteria	Thermoleophilia	Gaiellales	uncultured	uncultured bacterium
2022	M	OTU179	16	18.4257	28843251	0.00739099	0.775	6	-0.43237	0.117188	Bacteria	Actinobacteria	Actinobacteria	Micromonosporales	Micromonosporaceae	Dactylosporangium
2022	M	OTU148	20	312.768	81971824	0.0183397	0.678947	6	-1.29711	0.48	Bacteria	Proteobacteria	Alphaproteobacteria	Rhizobiales	Xanthobacteraceae	uncultured
2022	M	OTU64	24	398.771	86883927	0.00620747	0.601449	6	2.16185	0	Bacteria	Acidobacteria	Blastocatellia (Subgroup 4)	Blastocatellales	Blastocatellaceae	uncultured
2022	M	OTU124	19	314.532	454300504	0.00184059	0.690058	6	-0.720616	0.387812	Bacteria	Latescibacteria	uncultured bacterium	uncultured bacterium	uncultured bacterium	uncultured bacterium
2022	M	OTU160	20	292.699	403934209	0.00220907	0.705263	6	-0.144123	0.32	Bacteria	Chloroflexi	Anaerolineae	Anaerolineales	Anaerolineaceae	UTCFX1
2022	M	OTU44	20	50.0752	24869516	0.00494991	0.663158	6	1.00886	0	Bacteria	Bacteroidetes	Bacteroidia	Chitinophagales	Chitinophagaceae	uncultured
2022	M	OTU92	26	2017.31	3033191488	0.0125567	0.526154	6	1.29711	0.310651	Bacteria	Actinobacteria	Thermoleophilia	Gaiellales	Gaiellaceae	Gaiella
2022	M	OTU316	22	358.007	68177455	0.00570231	0.614719	6	2.58536	0	Bacteria	Proteobacteria	Deltaproteobacteria	Myxococcales	BIrii41	metagenome
2022	M	OTU372	19	208.911	351904366	0.0104488	0.666667	6	-0.144123	0.265928	Bacteria	Gemmatimonadetes	Gemmatimonadetes	Gemmatimonadales	Gemmatimonadaceae	uncultured
2022	M	OTU461	19	140.201	255636103	0.0138603	0.695906	6	-0.720616	0.387812	Bacteria	Proteobacteria	Deltaproteobacteria	Myxococcales	Sandaracinaceae	uncultured
2022	M	OTU33	19	1486.31	357013495	0.00410434	0.643275	6	0.144123	0.188366	Bacteria	Bacteroidetes	Bacteroidia	Chitinophagales	Chitinophagaceae	uncultured
2022	M	OTU134	18	38.8093	24114054	0.00145107	0.718954	6	-1.00886	0.401235	Bacteria	Actinobacteria	Thermoleophilia	Gaiellales	uncultured	uncultured bacterium
2022	M	OTU405	18	858.48	84315661	0.00130132	0.699346	6	-1.29711	0.444444	Bacteria	Actinobacteria	Actinobacteria	Micrococcales	Microbacteriaceae	Microbacterium
2022	M	OTU104	23	522.647	745269963	0.00959394	0.596838	6	1.29711	0.15879	Bacteria	Proteobacteria	Alphaproteobacteria	Rhizobiales	Rhizobiaceae	Mesorhizobium
2022	M	OTU278	18	128.63	153864082	0.0055899	0.647059	6	0.144123	0.104938	Bacteria	Proteobacteria	Gammaproteobacteria	KI89A clade	uncultured bacterium	uncultured bacterium
2022	M	OTU412	20	364.535	91609869	0.0183331	0.668421	6	-1.29711	0.48	Bacteria	Gemmatimonadetes	S0134 terrestrial group	uncultured bacterium	uncultured bacterium	uncultured bacterium
2022	M	OTU226	20	547.06	763019160	0.0025184	0.673684	6	-0.144123	0.32	Bacteria	Acidobacteria	Blastocatellia (Subgroup 4)	11-24	uncultured bacterium	uncultured bacterium
2022	M	OTU192	20	323.592	493760211	0.00264349	0.689474	6	0.43237	0.18	Bacteria	Chloroflexi	Anaerolineae	SBR1031	A4b
2022	M	OTU128	20	382.844	677434718	0.00282011	0.705263	6	0.43237	0.18	Bacteria	Proteobacteria	Alphaproteobacteria	uncultured	uncultured bacterium	uncultured bacterium
2022	M	OTU267	17	158.444	190777915	0.00169079	0.735294	6	-0.720616	0.290657	Bacteria	Proteobacteria	Gammaproteobacteria	Betaproteobacteriales	Burkholderiaceae	Comamonas
2022	M	OTU562	24	1851.77	376151595	0.0213369	0.561594	6	-0.43237	0.46875	Bacteria	Actinobacteria	Thermoleophilia	Solirubrobacterales	67-14	metagenome
2021	M	OTU5	20	884.022	18892405	1.03032e-05	0.7	7	3.49666	0	Bacteria	Proteobacteria	Alphaproteobacteria	Rhizobiales	Xanthobacteraceae	Bradyrhizobium
2021	M	OTU12	18	80.9895	2953994	6.77809e-06	0.732026	7	0.213809	0.697531	Bacteria	Verrucomicrobia	Verrucomicrobiae	Chthoniobacterales	Chthoniobacteraceae	Candidatus Udaeobacter
2021	M	OTU19	20	1061.93	22468336	6.24049e-06	0.626316	7	-0.748331	0.655	Bacteria	Proteobacteria	Gammaproteobacteria	Betaproteobacteriales	Burkholderiaceae	Burkholderia-Caballeronia-Paraburkholderia
2021	M	OTU33	19	675.677	13583037	5.99591e-06	0.649123	7	-0.748331	0.432133	Bacteria	Bacteroidetes	Bacteroidia	Chitinophagales	Chitinophagaceae	uncultured
2021	M	OTU123	20	884.022	18892405	1.03032e-05	0.7	7	1.49666	0	Bacteria	Acidobacteria	Acidobacteriia	Solibacterales	Solibacteraceae (Subgroup 3)	Candidatus Solibacter
2021	M	OTU17	18	967.86	19634320	1.03566e-05	0.686275	7	0.855236	0	Bacteria	Acidobacteria	Acidobacteriia	Subgroup 2	uncultured bacterium	uncultured bacterium
2021	M	OTU148	18	80.9895	2953994	6.77809e-06	0.732026	7	0.213809	0.197531	Bacteria	Proteobacteria	Alphaproteobacteria	Rhizobiales	Xanthobacteraceae	uncultured
2021	M	OTU31	13	55.9344	1043823	8.73629e-06	0.871795	7	-0.748331	0	Bacteria	Chloroflexi	Ktedonobacteria	Ktedonobacterales	JG30-KF-AS9	uncultured bacterium
2021	M	OTU119	17	183.053	4092233	1.00872e-05	0.75	7	0.534522	0	Bacteria	Proteobacteria	Gammaproteobacteria	Betaproteobacteriales	SC-I-84	uncultured bacterium
2021	M	OTU249	17	10.3756	2750	7.21976e-06	0.764706	7	0.534522	0	Bacteria	Acidobacteria	Acidobacteriia	Acidobacteriales	uncultured	uncultured bacterium
2021	M	OTU393	19	123.3	4839769	7.72008e-06	0.701754	7	0.534522	0.188366	Bacteria	Actinobacteria	Actinobacteria	Propionibacteriales	Nocardioidaceae	Nocardioides
2021	M	OTU52	14	1010.5	21896613	2.26999e-05	0.67033	7	-1.38976	0.336735	Bacteria	Verrucomicrobia	Verrucomicrobiae	Pedosphaerales	Pedosphaeraceae
2021	M	OTU127	12	1061.54	11028964	2.16076e-05	0.651515	7	-2.03119	0.375	Bacteria	Proteobacteria	Gammaproteobacteria	CCD24	uncultured bacterium	uncultured bacterium
2021	M	OTU66467	16	355.499	6359320	9.7509e-06	0.766667	7	0.213809	0	Bacteria	Proteobacteria	Gammaproteobacteria	Betaproteobacteriales	Burkholderiaceae	Piscinibacter
2021	M	OTU0	17	183.053	4092233	1.00872e-05	0.75	7	0.534522	0	Bacteria	Proteobacteria	Gammaproteobacteria	Pseudomonadales	Pseudomonadaceae	Pseudomonas
2021	M	OTU252	18	582.905	3144575	8.40291e-06	0.712418	7	0.855236	0	Bacteria	Proteobacteria	Deltaproteobacteria	Myxococcales	Sandaracinaceae	uncultured
2021	M	OTU80	16	484.438	1333909	4.45349e-06	0.675	7	-1.71047	0.46875	Bacteria	Acidobacteria	Subgroup 5	uncultured Acidobacteria bacterium	uncultured Acidobacteria bacterium	uncultured Acidobacteria bacterium
2021	M	OTU447	20	835.09	12890437	5.96575e-06	0.547368	7	-0.748331	0.455	Bacteria	Proteobacteria	Alphaproteobacteria	Rhizobiales	Devosiaceae	Devosia
2021	M	OTU315	20	396.502	6185289	7.58212e-06	0.642105	7	0.855236	0.18	Bacteria	Proteobacteria	Gammaproteobacteria	Cellvibrionales	Cellvibrionaceae	Cellvibrio
2021	M	OTU365	20	884.022	18892405	1.03032e-05	0.7	7	1.49666	0	Bacteria	Bacteroidetes	Bacteroidia	Cytophagales	Microscillaceae	Chryseolinea
2021	M	OTU84	19	352.123	6709776	6.92042e-06	0.690058	7	0.213809	0.265928	Bacteria	Proteobacteria	Deltaproteobacteria	Myxococcales	BIrii41	uncultured bacterium
2021	M	OTU58	20	1061.93	22468336	6.24049e-06	0.626316	7	-0.748331	0.455	Bacteria	Acidobacteria	Blastocatellia (Subgroup 4)	Pyrinomonadales	Pyrinomonadaceae	RB41
2021	M	OTU34154	15	3993.93	69205502	3.0035e-05	0.609524	7	-1.38976	0.391111	Bacteria	Proteobacteria	Alphaproteobacteria	Rhizobiales	Xanthobacteraceae	Bradyrhizobium
2021	M	OTU314	16	355.499	6359320	9.7509e-06	0.766667	7	0.213809	0	Bacteria	Acidobacteria	Subgroup 6	uncultured bacterium	uncultured bacterium	uncultured bacterium
2022	M	OTU23	32	687.796	1072561307	0.130363	0.675403	7	-1.04768	0.5	Bacteria	Acidobacteria	Blastocatellia (Subgroup 4)	Pyrinomonadales	Pyrinomonadaceae	RB41
2022	M	OTU22	26	305.676	256043850	0.056132	0.72	7	1.30581	0	Bacteria	Latescibacteria	uncultured bacterium	uncultured bacterium	uncultured bacterium	uncultured bacterium
2022	M	OTU0	22	142.732	49043394	0.040903	0.748918	7	0.364411	0	Bacteria	Proteobacteria	Gammaproteobacteria	Pseudomonadales	Pseudomonadaceae	Pseudomonas
2022	M	OTU21	26	687.769	1027170011	0.080161	0.729231	7	0.364411	0.260355	Bacteria	Actinobacteria	Actinobacteria	Propionibacteriales	Nocardioidaceae	Nocardioides
2022	M	OTU59444	28	1053.21	1028874863	0.0921224	0.695767	7	0.129062	0.375	Bacteria	Bacteroidetes	Bacteroidia	Chitinophagales	Chitinophagaceae	uncultured
2022	M	OTU6	24	1250.98	1207258370	0.0163697	0.597826	7	-1.98908	0.5	Bacteria	Proteobacteria	Gammaproteobacteria	Xanthomonadales	Rhodanobacteraceae	Rhodanobacter
2022	M	OTU60	33	562.729	664528980	0.126312	0.662879	7	-0.341635	0.788522	Bacteria	Gemmatimonadetes	Gemmatimonadetes	Gemmatimonadales	Gemmatimonadaceae	uncultured
2022	M	OTU14	23	1839.32	1933897789	0.0244352	0.545455	7	-1.04768	0.42344	Bacteria	Proteobacteria	Alphaproteobacteria	Micropepsales	Micropepsaceae
2022	M	OTU336	22	778.463	1028680515	0.0343934	0.714286	7	-0.106287	0.165289	Bacteria	Chloroflexi	Anaerolineae	SBR1031	A4b	uncultured bacterium
2022	M	OTU417	22	778.463	1028680515	0.0343934	0.714286	7	-0.106287	0.165289	Bacteria	Acidobacteria	Subgroup 5	uncultured bacterium	uncultured bacterium	uncultured bacterium
2022	M	OTU43	25	71.8683	152036008	0.0698744	0.786667	7	0.835109	0.0768	Bacteria	Proteobacteria	Gammaproteobacteria	Betaproteobacteriales	A21b
2022	M	OTU188	24	1105.38	1375373925	0.022136	0.583333	7	-1.28303	0.46875	Bacteria	Actinobacteria	Thermoleophilia	Gaiellales	uncultured	uncultured bacterium
2022	M	OTU216	22	778.463	1028680515	0.0343934	0.714286	7	-0.106287	0.165289	Bacteria	Proteobacteria	Alphaproteobacteria	Rhizobiales	Methyloligellaceae	uncultured
2022	M	OTU263	33	690.792	1073039678	0.134515	0.674242	7	-1.04768	0.499541	Bacteria	Proteobacteria	Alphaproteobacteria	Micropepsales	Micropepsaceae	uncultured
2022	M	OTU42	27	1424.03	1336004680	0.0184316	0.589744	7	-1.75373	0.499314	Bacteria	Acidobacteria	Acidobacteriia	Acidobacteriales	uncultured	uncultured bacterium
2022	M	OTU438	33	348.619	173985323	0.118359	0.647727	7	0.129062	0.46281	Bacteria	Planctomycetes	OM190	uncultured bacterium	uncultured bacterium	uncultured bacterium
2022	M	OTU261	33	993.904	934657368	0.106756	0.606061	7	0.835109	0.396694	Bacteria	Acidobacteria	Subgroup 6	uncultured Acidobacteria bacterium	uncultured Acidobacteria bacterium	uncultured Acidobacteria bacterium
2022	M	OTU248	27	1095.51	1308251880	0.067201	0.712251	7	1.54115	0	Bacteria	Proteobacteria	Gammaproteobacteria	Xanthomonadales	Rhodanobacteraceae	Chujaibacter
2022	M	OTU126	25	166.471	138396337	0.0555551	0.743333	7	1.07046	0	Bacteria	Proteobacteria	Deltaproteobacteria	Myxococcales	Haliangiaceae	Haliangium
2022	M	OTU89	23	287.144	120990782	0.0155572	0.640316	7	-1.98908	0.499055	Bacteria	Armatimonadetes	Chthonomonadetes	Chthonomonadales	uncultured bacterium	uncultured bacterium
2022	M	OTU185	32	390.596	434982752	0.121239	0.673387	7	-0.341635	0.482422	Bacteria	Proteobacteria	Gammaproteobacteria	Betaproteobacteriales	SC-I-84	uncultured Rhodocyclaceae bacterium
2022	M	OTU68	23	146.424	49116221	0.0434121	0.73913	7	0.59976	0	Bacteria	Acidobacteria	Subgroup 6	uncultured Acidobacteria bacterium	uncultured Acidobacteria bacterium	uncultured Acidobacteria bacterium
2022	M	OTU351	31	130.47	10276379	0.108279	0.660215	7	0.129062	0.437045	Bacteria	Proteobacteria	Deltaproteobacteria	RCP2-54	uncultured bacterium	uncultured bacterium
2022	M	OTU314	34	949.284	1119563851	0.106979	0.614973	7	1.07046	0.389273	Bacteria	Acidobacteria	Subgroup 6	uncultured bacterium	uncultured bacterium	uncultured bacterium
2022	M	OTU255	21	722.062	1000252116	0.0296381	0.685714	7	-0.576984	0.244898	Bacteria	Chloroflexi	TK10	uncultured bacterium	uncultured bacterium	uncultured bacterium
2022	M	OTU204	33	690.792	1073039678	0.134515	0.674242	7	-1.04768	0.499541	Bacteria	Proteobacteria	Deltaproteobacteria	Desulfarculales	Desulfarculaceae	uncultured
2022	M	OTU216133	24	59.8388	87332775	0.0550681	0.775362	7	0.835109	0	Bacteria	Proteobacteria	Deltaproteobacteria	Myxococcales	BIrii41	uncultured bacterium
2022	M	OTU149	26	109.723	206085136	0.0743231	0.76	7	0.835109	0.142012	Bacteria	Proteobacteria	Alphaproteobacteria	Rhizobiales	KF-JG30-B3
2022	M	OTU377	27	1095.51	1308251880	0.067201	0.712251	7	1.54115	0	Bacteria	Bacteroidetes	Bacteroidia	Sphingobacteriales	Sphingobacteriaceae	Solitalea
2022	M	OTU528	26	1080.21	1260743355	0.0830727	0.72	7	0.129062	0.310651	Bacteria	Cyanobacteria	Oxyphotobacteria	Leptolyngbyales	Leptolyngbyaceae	Leptolyngbya Es-Yyy1000
2022	M	OTU111210	34	949.284	1119563851	0.106979	0.614973	7	1.07046	0.389273	Bacteria	Proteobacteria	Gammaproteobacteria	Betaproteobacteriales	SC-I-84	uncultured bacterium
2022	M	OTU18	21	18.5226	8928038	0.00375309	0.819048	8	0.226375	0.0907029	Bacteria	Acidobacteria	Subgroup 6	uncultured Acidobacteria bacterium	uncultured Acidobacteria bacterium	uncultured Acidobacteria bacterium
2022	M	OTU15	25	215.653	225555299	0.0040877	0.75	8	1.28279	0.0768	Bacteria	Proteobacteria	Alphaproteobacteria	Sphingomonadales	Sphingomonadaceae	Sphingomonas
2022	M	OTU48	23	134.433	134846797	0.00396547	0.782609	8	0.754583	0.0831758	Bacteria	Proteobacteria	Deltaproteobacteria	Myxococcales	Sandaracinaceae	uncultured
2022	M	OTU105	27	1245.95	1751603751	0.00264017	0.60114	8	0.754583	0.301783	Bacteria	Rokubacteria	NC10	Rokubacteriales	uncultured bacterium	uncultured bacterium
2022	M	OTU190	25	2151.37	3313456464	0.00267804	0.61	8	0.754583	0.2112	Bacteria	Gemmatimonadetes	Gemmatimonadetes	Gemmatimonadales	Gemmatimonadaceae	uncultured
2022	M	OTU143	26	352.126	418354116	0.00459578	0.726154	8	1.28279	0.142012	Bacteria	Latescibacteria	uncultured bacterium	uncultured bacterium	uncultured bacterium	uncultured bacterium
2022	M	OTU74	22	215.253	239467848	0.00113304	0.688312	8	-1.62235	0.483471	Bacteria	Proteobacteria	Deltaproteobacteria	Myxococcales	Haliangiaceae	Haliangium
2022	M	OTU167	24	403.49	546507190	0.00623826	0.753623	8	-0.0377291	0.329861	Bacteria	Proteobacteria	Alphaproteobacteria	Reyranellales	Reyranellaceae	Reyranella
2022	M	OTU229	24	1473.67	2116026383	0.0093343	0.655797	8	-0.830041	0.444444	Bacteria	Bacteroidetes	Bacteroidia	Cytophagales	Microscillaceae	uncultured
2022	M	OTU232	22	454.403	298934544	0.00127071	0.61039	8	-1.35825	0.46281	Bacteria	Proteobacteria	Deltaproteobacteria	Myxococcales	BIrii41	uncultured bacterium
2022	M	OTU137	23	361.54	530341448	0.00616198	0.770751	8	-0.301833	0.340265	Bacteria	Chloroflexi	Anaerolineae	Anaerolineales	Anaerolineaceae	uncultured
2022	M	OTU269	22	65.4722	55557107	0.00224189	0.722944	8	0.490479	0.0867769	Bacteria	Latescibacteria	uncultured bacterium	uncultured bacterium	uncultured bacterium	uncultured bacterium
2022	M	OTU211	21	1317.48	1893013759	0.00221246	0.657143	8	-0.301833	0.244898	Bacteria	Bacteroidetes	Bacteroidia	Chitinophagales	Saprospiraceae	uncultured
2022	M	OTU94	24	343.572	369143568	0.00138894	0.652174	8	-1.09414	0.46875	Bacteria	Acidobacteria	Acidobacteriia	Acidobacteriales	Acidobacteriaceae (Subgroup 1)	uncultured
2022	M	OTU586	26	1217.78	1726806171	0.00251605	0.6	8	0.490479	0.310651	Bacteria	Actinobacteria	Actinobacteria	Micromonosporales	Micromonosporaceae	Catellatospora
2022	M	OTU87	23	81.8974	70600020	0.00243716	0.711462	8	0.754583	0.0831758	Bacteria	Bacteroidetes	Bacteroidia	Flavobacteriales	Flavobacteriaceae	Flavobacterium
2022	M	OTU63	22	287.42	461725022	0.00690957	0.766234	8	-0.830041	0.396694	Bacteria	Bacteroidetes	Bacteroidia	Chitinophagales	Chitinophagaceae	Flavisolibacter
2022	M	OTU95	25	352.127	319243127	0.0034921	0.693333	8	1.28279	0.0768	Bacteria	Proteobacteria	Alphaproteobacteria	Rhizobiales	Xanthobacteraceae	uncultured
2022	M	OTU97	25	453.669	562672933	0.00630843	0.736667	8	0.226375	0.32	Bacteria	Acidobacteria	Acidobacteriia	Acidobacteriales	uncultured	uncultured bacterium
2022	M	OTU382	24	343.42	318558201	0.00327583	0.702899	8	1.01869	0.0798611	Bacteria	Acidobacteria	Subgroup 6	uncultured bacterium	uncultured bacterium	uncultured bacterium
2022	M	OTU199	24	1473.67	2116026383	0.0093343	0.655797	8	-0.830041	0.444444	Bacteria	Acidobacteria	Subgroup 6	uncultured Acidobacteria bacterium	uncultured Acidobacteria bacterium	uncultured Acidobacteria bacterium
2022	M	OTU324	25	215.653	225555299	0.0040877	0.75	8	1.28279	0.0768	Bacteria	Chloroflexi	KD4-96	uncultured bacterium	uncultured bacterium	uncultured bacterium
2022	M	OTU88	25	453.669	562672933	0.00630843	0.736667	8	0.226375	0.32	Bacteria	Proteobacteria	Gammaproteobacteria	Xanthomonadales	Xanthomonadaceae	Arenimonas
2022	M	OTU228	20	113.118	118778088	0.000919937	0.726316	8	-2.15056	0.495	Bacteria	Proteobacteria	Deltaproteobacteria	Myxococcales	Haliangiaceae	Haliangium
2022	M	OTU83	25	453.669	562672933	0.00630843	0.736667	8	0.226375	0.32	Bacteria	Proteobacteria	Gammaproteobacteria	Betaproteobacteriales	SC-I-84	uncultured bacterium
2022	M	OTU821	24	483.262	767073709	0.0062458	0.753623	8	-0.0377291	0.329861	Bacteria	Proteobacteria	Alphaproteobacteria	Caulobacterales	Caulobacteraceae	Brevundimonas
2022	M	OTU173	23	181.033	137257257	0.00436979	0.762846	8	0.490479	0.15879	Bacteria	Acidobacteria	Acidobacteriia	Acidobacteriales	Acidobacteriaceae (Subgroup 1)	Edaphobacter
2022	M	OTU171	20	113.118	118778088	0.000919937	0.726316	8	-2.15056	0.495	Bacteria	Proteobacteria	Gammaproteobacteria	Xanthomonadales	Xanthomonadaceae	Lysobacter
2021	S	OTU5	7	2.18447	156	4.43831e-13	0.809524	0	-0.910975	0	Bacteria	Proteobacteria	Alphaproteobacteria	Rhizobiales	Xanthobacteraceae	Bradyrhizobium
2021	S	OTU91	10	200.346	1281109054	1.80649e-12	0.666667	0	0.318841	0	Bacteria	Chloroflexi	KD4-96	uncultured bacterium	uncultured bacterium	uncultured bacterium
2021	S	OTU61	12	399.36	1708143678	1.28881e-11	0.69697	0	1.13872	0	Bacteria	Verrucomicrobia	Verrucomicrobiae	Chthoniobacterales	Chthoniobacteraceae	Candidatus Udaeobacter
2021	S	OTU123	10	733.275	3416284288	1.41118e-10	0.733333	0	-0.0910975	0.18	Bacteria	Acidobacteria	Acidobacteriia	Solibacterales	Solibacteraceae (Subgroup 3)	Candidatus Solibacter
2021	S	OTU159	11	135.689	2475022384	3.46922e-12	0.690909	0	0.72878	0	Bacteria	Proteobacteria	Gammaproteobacteria	Betaproteobacteriales	Burkholderiaceae	Burkholderia-Caballeronia-Paraburkholderia
2021	S	OTU212	11	162.402	1281106487	1.28635e-11	0.763636	0	0.72878	0	Bacteria	Proteobacteria	Alphaproteobacteria	Elsterales	uncultured
2021	S	OTU14	11	135.689	2475022384	3.46922e-12	0.690909	0	0.72878	0	Bacteria	Proteobacteria	Alphaproteobacteria	Micropepsales	Micropepsaceae
2021	S	OTU816	9	556.433	3629799123	2.45545e-10	0.666667	0	-0.910975	0.345679	Bacteria	Proteobacteria	Deltaproteobacteria	Myxococcales	Haliangiaceae	Haliangium
2021	S	OTU207	11	133.429	1708138632	2.00989e-11	0.763636	0	0.72878	0	Bacteria	Proteobacteria	Alphaproteobacteria	Sphingomonadales	Sphingomonadaceae	Sphingomonas
2021	S	OTU32	6	1.04449	78	3.09564e-13	0.866667	0	-1.32091	0	Bacteria	Actinobacteria	Thermoleophilia	Gaiellales	uncultured	uncultured bacterium
2021	S	OTU205	4	0	0	1.03597e-13	1	0	-2.14079	0	Bacteria	Proteobacteria	Gammaproteobacteria	Xanthomonadales	Xanthomonadaceae	Stenotrophomonas
2021	S	OTU34154	10	733.275	3416284288	1.41118e-10	0.733333	0	-0.0910975	0.18	Bacteria	Proteobacteria	Alphaproteobacteria	Rhizobiales	Xanthobacteraceae	Bradyrhizobium
2021	S	OTU211	10	95.8091	1193918790	3.58117e-11	0.777778	0	0.318841	0	Bacteria	Bacteroidetes	Bacteroidia	Chitinophagales	Saprospiraceae	uncultured
2021	S	OTU372	11	82.4838	1834470548	4.5231e-12	0.709091	0	0.72878	0	Bacteria	Gemmatimonadetes	Gemmatimonadetes	Gemmatimonadales	Gemmatimonadaceae	uncultured
2021	S	OTU4513	8	612.54	4601303773	5.36261e-10	0.607143	0	-1.73085	0.46875	Bacteria	Proteobacteria	Gammaproteobacteria	Betaproteobacteriales	Burkholderiaceae
2021	S	OTU169	8	51.33	320277409	8.26411e-13	0.75	0	-0.501036	0	Bacteria	Actinobacteria	Actinobacteria	Streptomycetales	Streptomycetaceae	Streptomyces
2021	S	OTU346	12	429.106	4775673730	3.60177e-11	0.69697	0	1.13872	0	Bacteria	Bacteroidetes	Bacteroidia	Cytophagales	Microscillaceae	uncultured
2021	S	OTU6798	12	326.625	2562212749	2.01525e-11	0.712121	0	1.13872	0	Bacteria	Bacteroidetes	Bacteroidia	Chitinophagales	Chitinophagaceae	uncultured
2022	S	OTU20	18	247.057	15598510	5.48509e-07	0.653595	0	0.782377	0	Bacteria	Acidobacteria	Subgroup 6	uncultured bacterium	uncultured bacterium	uncultured bacterium
2022	S	OTU28	20	281.002	20119746	2.47781e-07	0.684211	0	1.2518	0	Bacteria	Bacteroidetes	Bacteroidia	Chitinophagales	Chitinophagaceae	uncultured
2022	S	OTU0	16	667.48	41774237	7.28529e-08	0.625	0	0.312951	0	Bacteria	Proteobacteria	Gammaproteobacteria	Pseudomonadales	Pseudomonadaceae	Pseudomonas
2022	S	OTU108	20	1365.77	20944246	4.39126e-07	0.610526	0	1.2518	0	Bacteria	Proteobacteria	Deltaproteobacteria	Myxococcales	BIrii41	uncultured bacterium
2022	S	OTU12	9	1155.13	14803286	8.19469e-05	0.638889	0	-1.33004	0	Bacteria	Verrucomicrobia	Verrucomicrobiae	Chthoniobacterales	Chthoniobacteraceae	Candidatus Udaeobacter
2022	S	OTU48	13	685.92	40135536	2.03814e-08	0.705128	0	-0.391188	0	Bacteria	Proteobacteria	Deltaproteobacteria	Myxococcales	Sandaracinaceae	uncultured
2022	S	OTU71	16	166.173	9962668	1.02887e-07	0.783333	0	0.312951	0	Bacteria	Planctomycetes	Phycisphaerae	Tepidisphaerales	WD2101 soil group	uncultured bacterium
2022	S	OTU46	13	685.92	40135536	2.03814e-08	0.705128	0	-0.391188	0	Bacteria	Proteobacteria	Alphaproteobacteria	Caulobacterales	Caulobacteraceae	Phenylobacterium
2022	S	OTU10	14	920.59	46733557	1.70523e-08	0.626374	0	-1.56475	0.489796	Bacteria	Proteobacteria	Gammaproteobacteria	Betaproteobacteriales	Burkholderiaceae	Piscinibacter
2022	S	OTU147	8	504.405	18522012	0.00021027	0.75	0	-2.03418	0.375	Bacteria	Proteobacteria	Alphaproteobacteria	Sphingomonadales	Sphingomonadaceae	Novosphingobium
2022	S	OTU122	19	253.216	16253000	2.25583e-07	0.695906	0	1.01709	0	Bacteria	Proteobacteria	Deltaproteobacteria	Myxococcales	bacteriap25	uncultured bacterium
2022	S	OTU38475	17	304.308	16048239	2.46308e-06	0.647059	0	0.547664	0	Bacteria	Actinobacteria	Thermoleophilia	Gaiellales	uncultured	uncultured bacterium
2022	S	OTU107	14	1811.19	70508594	4.5788e-06	0.703297	0	-0.156475	0	Bacteria	Verrucomicrobia	Verrucomicrobiae	Pedosphaerales	Pedosphaeraceae
2022	S	OTU60	15	93.0238	3400578	1.15103e-06	0.733333	0	0.0782377	0	Bacteria	Gemmatimonadetes	Gemmatimonadetes	Gemmatimonadales	Gemmatimonadaceae	uncultured
2022	S	OTU143	13	146.297	4431642	2.33217e-06	0.74359	0	-0.391188	0	Bacteria	Latescibacteria	uncultured bacterium	uncultured bacterium	uncultured bacterium	uncultured bacterium
2022	S	OTU200	9	1155.13	14803286	8.19469e-05	0.638889	0	-1.33004	0	Bacteria	Chloroflexi	Chloroflexia	Chloroflexales	Roseiflexaceae	uncultured
2022	S	OTU167	19	494.949	27605267	3.45611e-07	0.678363	0	1.01709	0	Bacteria	Proteobacteria	Alphaproteobacteria	Reyranellales	Reyranellaceae	Reyranella
2022	S	OTU301	12	352.06	12651930	1.14874e-08	0.681818	0	-1.33004	0.375	Bacteria	Rokubacteria	NC10	Rokubacteriales	uncultured bacterium	uncultured bacterium
2022	S	OTU233	16	286.262	14056042	2.42726e-06	0.65	0	0.312951	0	Bacteria	Proteobacteria	Deltaproteobacteria	Myxococcales	Phaselicystidaceae	Phaselicystis
2022	S	OTU32	20	889.077	46875615	9.83392e-07	0.621053	0	1.2518	0	Bacteria	Actinobacteria	Thermoleophilia	Gaiellales	uncultured	uncultured bacterium
2022	S	OTU79	19	653.164	38807254	1.31481e-07	0.678363	0	1.01709	0	Bacteria	Acidobacteria	Subgroup 6	uncultured bacterium	uncultured bacterium	uncultured bacterium
2022	S	OTU70	16	1582.3	55767077	4.31352e-08	0.608333	0	0.312951	0	Bacteria	Proteobacteria	Gammaproteobacteria	Betaproteobacteriales	Burkholderiaceae	Cupriavidus
2022	S	OTU109	16	66.1416	7159852	7.59795e-07	0.708333	0	0.312951	0	Bacteria	Actinobacteria	Thermoleophilia	Gaiellales	uncultured
2022	S	OTU144	11	2086.63	23293030	0.000670959	0.654545	0	-2.26889	0.495868	Bacteria	Bacteroidetes	Bacteroidia	Chitinophagales	Chitinophagaceae	Ferruginibacter
2022	S	OTU13	18	81.8766	11170422	1.83941e-07	0.738562	0	0.782377	0	Bacteria	Proteobacteria	Gammaproteobacteria	Betaproteobacteriales	SC-I-84	uncultured proteobacterium
2022	S	OTU38	17	894.476	54013306	1.02379e-07	0.602941	0	0.547664	0	Bacteria	Acidobacteria	Subgroup 6	uncultured Acidobacteria bacterium	uncultured Acidobacteria bacterium	uncultured Acidobacteria bacterium
2022	S	OTU232	11	2013.76	68431500	0.000495311	0.636364	0	-2.03418	0.495868	Bacteria	Proteobacteria	Deltaproteobacteria	Myxococcales	BIrii41	uncultured bacterium
2022	S	OTU179	15	1306.64	48864573	4.26703e-08	0.638095	0	0.0782377	0	Bacteria	Actinobacteria	Actinobacteria	Micromonosporales	Micromonosporaceae	Dactylosporangium
2022	S	OTU445	12	355.708	21641944	1.62381e-08	0.757576	0	-0.625901	0	Bacteria	Chloroflexi	Chloroflexia	Chloroflexales	Roseiflexaceae	uncultured
2022	S	OTU201	10	3718.15	126926065	5.51635e-05	0.577778	0	-1.09533	0	Bacteria	Actinobacteria	Actinobacteria	Corynebacteriales	Mycobacteriaceae	Mycobacterium
2022	S	OTU319	16	1102.52	9342002	1.59982e-06	0.7	0	0.312951	0	Bacteria	Proteobacteria	Gammaproteobacteria	Betaproteobacteriales	Nitrosomonadaceae	MND1
2022	S	OTU54	17	563.084	16955632	1.20659e-07	0.742647	0	0.547664	0	Bacteria	Actinobacteria	Actinobacteria	Micromonosporales	Micromonosporaceae	Hamadaea
2022	S	OTU155	10	1.8166	2638	9.65197e-09	0.866667	0	-1.09533	0	Bacteria	Proteobacteria	Deltaproteobacteria	Desulfarculales	Desulfarculaceae	uncultured
2022	S	OTU316	17	37.7668	5101867	1.59969e-07	0.772059	0	0.547664	0	Bacteria	Proteobacteria	Deltaproteobacteria	Myxococcales	BIrii41	metagenome
2022	S	OTU51	15	63.5219	5061887	2.00659e-06	0.742857	0	0.0782377	0	Bacteria	Acidobacteria	Acidobacteriia	Acidobacteriales	uncultured	uncultured Acidobacteria bacterium
2022	S	OTU181	10	312.741	5886939	1.08624e-05	0.711111	0	-1.09533	0	Bacteria	Gemmatimonadetes	Gemmatimonadetes	Gemmatimonadales	Gemmatimonadaceae	Gemmatimonas
2022	S	OTU58425	18	51.0628	3877465	1.77169e-07	0.745098	0	0.782377	0	Bacteria	Acidobacteria	Acidobacteriia	Acidobacteriales	uncultured	uncultured bacterium
2022	S	OTU160	18	960.438	61877062	8.9889e-08	0.575163	0	0.782377	0	Bacteria	Chloroflexi	Anaerolineae	Anaerolineales	Anaerolineaceae	UTCFX1
2022	S	OTU173	19	606.516	40497850	3.34849e-07	0.672515	0	1.01709	0	Bacteria	Acidobacteria	Acidobacteriia	Acidobacteriales	Acidobacteriaceae (Subgroup 1)	Edaphobacter
2022	S	OTU297	19	1323.34	53116117	7.23381e-07	0.631579	0	1.01709	0	Bacteria	Bacteroidetes	Bacteroidia	Chitinophagales	Chitinophagaceae	Dinghuibacter
2022	S	OTU586	12	600.777	32860845	2.07625e-08	0.69697	0	-0.625901	0	Bacteria	Actinobacteria	Actinobacteria	Micromonosporales	Micromonosporaceae	Catellatospora
2022	S	OTU268	12	481.712	8932101	1.10246e-05	0.681818	0	-0.625901	0	Bacteria	Acidobacteria	Acidobacteriia	Acidobacteriales	uncultured	uncultured Acidobacteria bacterium
2022	S	OTU226	15	128.996	6847535	9.84144e-07	0.704762	0	0.0782377	0	Bacteria	Acidobacteria	Blastocatellia (Subgroup 4)	11-24	uncultured bacterium	uncultured bacterium
2022	S	OTU249	20	314.276	18240999	2.98827e-07	0.689474	0	1.2518	0	Bacteria	Acidobacteria	Acidobacteriia	Acidobacteriales	uncultured	uncultured bacterium
2022	S	OTU80033	17	563.084	16955632	1.20659e-07	0.742647	0	0.547664	0	Bacteria	Proteobacteria	Deltaproteobacteria	Myxococcales	Haliangiaceae	Haliangium
2022	S	OTU489	19	855.948	42936613	8.85161e-07	0.631579	0	1.01709	0	Bacteria	Bacteroidetes	Bacteroidia	Chitinophagales	Chitinophagaceae	uncultured
2022	S	OTU228	21	647.855	38976461	3.01775e-07	0.657143	0	1.48652	0	Bacteria	Proteobacteria	Deltaproteobacteria	Myxococcales	Haliangiaceae	Haliangium
2022	S	OTU278	17	563.084	16955632	1.20659e-07	0.742647	0	0.547664	0	Bacteria	Proteobacteria	Gammaproteobacteria	KI89A clade	uncultured bacterium	uncultured bacterium
2022	S	OTU177	10	1433.62	49397987	0.000396309	0.666667	0	-2.03418	0.48	Bacteria	Verrucomicrobia	Verrucomicrobiae	Pedosphaerales	Pedosphaeraceae
2022	S	OTU54526	18	229.366	20196024	5.92328e-07	0.653595	0	0.782377	0	Bacteria	Actinobacteria	Actinobacteria	Micrococcales	Microbacteriaceae	Microbacterium
2022	S	OTU421	20	724.055	48916785	3.4017e-07	0.657895	0	1.2518	0	Bacteria	Proteobacteria	Alphaproteobacteria	Micropepsales	Micropepsaceae	uncultured
2022	S	OTU117	15	3257.79	128818945	1.96845e-08	0.580952	0	-1.33004	0.48	Bacteria	Proteobacteria	Deltaproteobacteria	NB1-j	uncultured bacterium	uncultured bacterium
2022	S	OTU286	14	920.59	46733557	1.70523e-08	0.626374	0	-1.56475	0.489796	Bacteria	Verrucomicrobia	Verrucomicrobiae	Pedosphaerales	Pedosphaeraceae	uncultured bacterium
2022	S	OTU399	17	187.336	6098389	5.34381e-07	0.632353	0	0.547664	0	Bacteria	Acidobacteria	Subgroup 5
2022	S	OTU418	13	1509.51	15375233	1.10894e-05	0.666667	0	-0.391188	0	Bacteria	Planctomycetes	Planctomycetacia	Isosphaerales	Isosphaeraceae	Singulisphaera
2022	S	OTU77303	14	1663.69	58541999	4.57228e-06	0.692308	0	-0.156475	0	Bacteria	Verrucomicrobia	Verrucomicrobiae	Chthoniobacterales	Chthoniobacteraceae	Candidatus Udaeobacter
2022	S	OTU542	15	103.301	6135124	2.00128e-06	0.72381	0	0.0782377	0	Bacteria	Proteobacteria	Deltaproteobacteria	Myxococcales	BIrii41	uncultured bacterium
2021	S	OTU15	9	22.484	2446	1.39874e-08	0.805556	1	0.164845	0	Bacteria	Proteobacteria	Alphaproteobacteria	Sphingomonadales	Sphingomonadaceae	Sphingomonas
2021	S	OTU8	10	249.548	1106734486	7.13832e-08	0.733333	1	0.65938	0	Bacteria	Proteobacteria	Alphaproteobacteria	Rhizobiales	Xanthobacteraceae	uncultured
2021	S	OTU12	11	1561.59	6512285202	3.68445e-08	0.690909	1	1.15392	0	Bacteria	Verrucomicrobia	Verrucomicrobiae	Chthoniobacterales	Chthoniobacteraceae	Candidatus Udaeobacter
2021	S	OTU23	9	15.6572	1874	1.39634e-07	0.777778	1	0.164845	0	Bacteria	Acidobacteria	Blastocatellia (Subgroup 4)	Pyrinomonadales	Pyrinomonadaceae	RB41
2021	S	OTU39	9	22.484	2446	1.39874e-08	0.805556	1	0.164845	0	Bacteria	Acidobacteria	Acidobacteriia	Solibacterales	Solibacteraceae (Subgroup 3)	Candidatus Solibacter
2021	S	OTU147	10	2270.07	9501537953	3.552e-09	0.533333	1	-1.31876	0.48	Bacteria	Proteobacteria	Alphaproteobacteria	Sphingomonadales	Sphingomonadaceae	Novosphingobium
2021	S	OTU314	12	597.292	2466134280	1.40756e-07	0.636364	1	1.64845	0	Bacteria	Acidobacteria	Subgroup 6	uncultured bacterium	uncultured bacterium	uncultured bacterium
2021	S	OTU287	10	3691.17	14092149314	6.30358e-07	0.688889	1	0.164845	0.18	Bacteria	Acidobacteria	Subgroup 6	uncultured bacterium	uncultured bacterium	uncultured bacterium
2021	S	OTU225	11	617.005	1614288049	1.17061e-06	0.618182	1	-0.824226	0.46281	Bacteria	Proteobacteria	Alphaproteobacteria	Rhizobiales	Rhizobiaceae	Allorhizobium-Neorhizobium-Pararhizobium-Rhizobium
2021	S	OTU52	10	349.372	892107328	1.16849e-06	0.666667	1	-1.31876	0.48	Bacteria	Verrucomicrobia	Verrucomicrobiae	Pedosphaerales	Pedosphaeraceae
2021	S	OTU66	8	457.382	2562210615	3.54362e-09	0.678571	1	-1.31876	0.375	Bacteria	Acidobacteria	Acidobacteriia	Acidobacteriales	uncultured	uncultured Acidobacteria bacterium
2021	S	OTU299	9	601.117	3596884106	9.83365e-09	0.722222	1	-0.32969	0.197531	Bacteria	Acidobacteria	Acidobacteriia	Solibacterales	Solibacteraceae (Subgroup 3)	Bryobacter
2021	S	OTU352	10	349.372	892107328	1.16849e-06	0.666667	1	-1.31876	0.48	Bacteria	Proteobacteria	Alphaproteobacteria	Rhizobiales	Hyphomicrobiaceae	Pedomicrobium
2021	S	OTU951	11	1561.59	6512285202	3.68445e-08	0.690909	1	1.15392	0	Bacteria	Actinobacteria	Thermoleophilia	Gaiellales	uncultured	uncultured bacterium
2021	S	OTU170	11	155.431	308269674	1.40464e-07	0.672727	1	1.15392	0	Bacteria	Verrucomicrobia	Verrucomicrobiae	Chthoniobacterales	Chthoniobacteraceae	Chthoniobacter
2022	S	OTU15	27	2000.45	8647051	0.0161885	0.638177	1	1.81074	0	Bacteria	Proteobacteria	Alphaproteobacteria	Sphingomonadales	Sphingomonadaceae	Sphingomonas
2022	S	OTU18	17	730.52	10185944	0.0592583	0.676471	1	-1.77826	0.484429	Bacteria	Acidobacteria	Subgroup 6	uncultured Acidobacteria bacterium	uncultured Acidobacteria bacterium	uncultured Acidobacteria bacterium
2022	S	OTU17	22	181.531	3979204	0.0144071	0.692641	1	0.75515	0	Bacteria	Acidobacteria	Acidobacteriia	Subgroup 2	uncultured bacterium	uncultured bacterium
2022	S	OTU78	19	1235.12	16907390	0.0546177	0.625731	1	-1.1449	0.432133	Bacteria	Proteobacteria	Gammaproteobacteria	Betaproteobacteriales	Nitrosomonadaceae	Ellin6067
2022	S	OTU8	26	408.821	7641666	0.0179114	0.64	1	2.59962	0	Bacteria	Proteobacteria	Alphaproteobacteria	Rhizobiales	Xanthobacteraceae	uncultured
2022	S	OTU16	21	84.0605	495812	0.0209834	0.690476	1	0.544033	0	Bacteria	Proteobacteria	Alphaproteobacteria	Micropepsales	Micropepsaceae	uncultured
2022	S	OTU59444	18	838.768	27497217	0.00104844	0.601307	1	-1.56714	0.475309	Bacteria	Bacteroidetes	Bacteroidia	Chitinophagales	Chitinophagaceae	uncultured
2022	S	OTU6	21	834.931	8848921	0.0183556	0.72381	1	0.544033	0	Bacteria	Proteobacteria	Gammaproteobacteria	Xanthomonadales	Rhodanobacteraceae	Rhodanobacter
2022	S	OTU34	23	241.465	2344030	0.00898441	0.608696	1	0.966267	0	Bacteria	Actinobacteria	Thermoleophilia	Gaiellales	uncultured	uncultured bacterium
2022	S	OTU84	21	2808.41	22246993	0.0307113	0.614286	1	0.332915	0.0907029	Bacteria	Proteobacteria	Deltaproteobacteria	Myxococcales	BIrii41	uncultured bacterium
2022	S	OTU43	19	67.7918	1177687	0.012863	0.818713	1	0.121798	0	Bacteria	Proteobacteria	Gammaproteobacteria	Betaproteobacteriales	A21b
2022	S	OTU63	22	332.3	3730558	0.0094392	0.679654	1	0.75515	0	Bacteria	Bacteroidetes	Bacteroidia	Chitinophagales	Chitinophagaceae	Flavisolibacter
2022	S	OTU74	17	597.758	12131906	0.0256156	0.647059	1	-0.511553	0.110727	Bacteria	Proteobacteria	Deltaproteobacteria	Myxococcales	Haliangiaceae	Haliangium
2022	S	OTU69	20	450.221	12726586	0.00457065	0.657895	1	0.332915	0	Bacteria	Bacteroidetes	Bacteroidia	Chitinophagales	Chitinophagaceae	uncultured
2022	S	OTU80	25	243.762	1276290	0.0140964	0.666667	1	1.3885	0	Bacteria	Acidobacteria	Subgroup 5	uncultured Acidobacteria bacterium	uncultured Acidobacteria bacterium	uncultured Acidobacteria bacterium
2022	S	OTU355	18	2251.71	7855385	0.000715072	0.594771	1	-1.98937	0.5	Bacteria	Acidobacteria	Blastocatellia (Subgroup 4)	Pyrinomonadales	Pyrinomonadaceae	RB41
2022	S	OTU382	17	730.52	10185944	0.0592583	0.676471	1	-1.77826	0.484429	Bacteria	Acidobacteria	Subgroup 6	uncultured bacterium	uncultured bacterium	uncultured bacterium
2022	S	OTU237	19	324.075	4095596	0.0236515	0.654971	1	0.121798	0	Bacteria	Cyanobacteria	Oxyphotobacteria	Nostocales	Coleofasciculaceae	Microcoleus PCC-7113
2022	S	OTU27	21	1396.99	18616369	0.0228852	0.638095	1	0.544033	0	Bacteria	Proteobacteria	Alphaproteobacteria	Elsterales	uncultured	uncultured bacterium
2022	S	OTU153	16	458.957	10259381	0.0250883	0.683333	1	-0.72267	0.117188	Bacteria	Bacteroidetes	Bacteroidia	Chitinophagales	Chitinophagaceae	Parafilimonas
2022	S	OTU217	20	387.717	3099425	0.00857427	0.684211	1	0.332915	0	Bacteria	Acidobacteria	Blastocatellia (Subgroup 4)	Pyrinomonadales	Pyrinomonadaceae	RB41
2022	S	OTU263	26	408.821	7641666	0.0179114	0.64	1	1.59962	0	Bacteria	Proteobacteria	Alphaproteobacteria	Micropepsales	Micropepsaceae	uncultured
2022	S	OTU64	25	243.762	1276290	0.0140964	0.666667	1	1.3885	0	Bacteria	Acidobacteria	Blastocatellia (Subgroup 4)	Blastocatellales	Blastocatellaceae	uncultured
2022	S	OTU115	14	8.37821	231547	0.00135009	0.802198	1	-0.933787	0	Bacteria	Bacteroidetes	Bacteroidia	Chitinophagales	Saprospiraceae	uncultured
2022	S	OTU90	14	31.8605	1898509	0.0022364	0.791209	1	-0.933787	0	Bacteria	Proteobacteria	Gammaproteobacteria	Aeromonadales	Aeromonadaceae	Aeromonas
2022	S	OTU846	21	117.884	1799405	0.00922088	0.695238	1	0.544033	0	Bacteria	Chloroflexi	Ktedonobacteria	Ktedonobacterales	JG30-KF-AS9	uncultured bacterium
2022	S	OTU35	15	80.1982	3213765	0.00136423	0.742857	1	-0.933787	0.124444	Bacteria	Proteobacteria	Gammaproteobacteria	Betaproteobacteriales	SC-I-84	uncultured bacterium
2022	S	OTU216	19	324.075	4095596	0.0236515	0.654971	1	0.121798	0	Bacteria	Proteobacteria	Alphaproteobacteria	Rhizobiales	Methyloligellaceae	uncultured
2022	S	OTU95	20	744.69	21983495	0.00426608	0.636842	1	0.332915	0	Bacteria	Proteobacteria	Alphaproteobacteria	Rhizobiales	Xanthobacteraceae	uncultured
2022	S	OTU72	22	332.3	3730558	0.0094392	0.679654	1	0.75515	0	Bacteria	Gemmatimonadetes	Gemmatimonadetes	Gemmatimonadales	Gemmatimonadaceae	Gemmatimonas
2022	S	OTU296	21	834.931	8848921	0.0183556	0.72381	1	0.544033	0	Bacteria	Planctomycetes	Phycisphaerae	Tepidisphaerales	WD2101 soil group	uncultured bacterium
2022	S	OTU81	16	334.637	7565640	0.00265958	0.675	1	-0.511553	0	Bacteria	Proteobacteria	Gammaproteobacteria	Steroidobacterales	Steroidobacteraceae	uncultured
2022	S	OTU222	17	269.091	10587826	0.000894739	0.632353	1	-1.56714	0.456747	Bacteria	Verrucomicrobia	Verrucomicrobiae	Opitutales	Opitutaceae	Lacunisphaera
2022	S	OTU240	21	292.464	3401460	0.00883369	0.690476	1	0.544033	0	Bacteria	Armatimonadetes	Chthonomonadetes	Chthonomonadales	Chthonomonadaceae	Chthonomonas
2022	S	OTU121	19	1197.39	39911106	0.00123342	0.578947	1	-1.35602	0.465374	Bacteria	Acidobacteria	Subgroup 11	uncultured bacterium	uncultured bacterium	uncultured bacterium
2022	S	OTU224	20	1146.81	4924870	0.00612416	0.684211	1	0.332915	0	Bacteria	Planctomycetes	Phycisphaerae	Tepidisphaerales	WD2101 soil group	uncultured bacterium
2022	S	OTU110	23	184.264	2772822	0.0149622	0.70751	1	0.966267	0	Bacteria	Chloroflexi	Ktedonobacteria	Ktedonobacterales	JG30-KF-AS9	uncultured bacterium
2022	S	OTU29	20	744.69	21983495	0.00426608	0.636842	1	0.332915	0	Bacteria	Proteobacteria	Gammaproteobacteria	Xanthomonadales	Rhodanobacteraceae	Dokdonella
2022	S	OTU227	19	1825.96	12680744	0.00276427	0.614035	1	0.121798	0	Bacteria	Bacteroidetes	Bacteroidia	Chitinophagales	Chitinophagaceae	Ferruginibacter
2022	S	OTU135	24	1494.57	20455032	0.0118326	0.641304	1	1.17738	0	Bacteria	Chloroflexi	TK10	uncultured bacterium	uncultured bacterium	uncultured bacterium
2022	S	OTU231	21	1894.89	15400894	0.00978574	0.609524	1	0.544033	0	Bacteria	Planctomycetes	Phycisphaerae	Tepidisphaerales	WD2101 soil group	uncultured bacterium
2022	S	OTU1404	16	307.373	7853141	0.000670851	0.641667	1	-1.98937	0.492188	Bacteria	Chloroflexi	Anaerolineae	SBR1031	A4b	uncultured bacterium
2022	S	OTU145	17	2490.62	20301016	0.00185772	0.669118	1	-0.511553	0.110727	Bacteria	Proteobacteria	Deltaproteobacteria	RCP2-54	uncultured bacterium	uncultured bacterium
2022	S	OTU370	20	1146.81	4924870	0.00612416	0.684211	1	0.332915	0	Bacteria	Gemmatimonadetes	Gemmatimonadetes	Gemmatimonadales	Gemmatimonadaceae	Gemmatimonas
2022	S	OTU77	16	181.845	3193470	0.0522058	0.708333	1	-1.77826	0.46875	Bacteria	Acidobacteria	Blastocatellia (Subgroup 4)	11-24	uncultured Acidobacteria bacterium	uncultured Acidobacteria bacterium
2022	S	OTU88	20	1060.36	5580097	0.0034626	0.615789	1	0.332915	0	Bacteria	Proteobacteria	Gammaproteobacteria	Xanthomonadales	Xanthomonadaceae	Arenimonas
2022	S	OTU500	16	7.12539	73128	0.0043357	0.791667	1	-0.511553	0	Bacteria	Verrucomicrobia	Verrucomicrobiae	Opitutales	Opitutaceae	Opitutus
2022	S	OTU130	19	67.7918	1177687	0.012863	0.818713	1	0.121798	0	Bacteria	Planctomycetes	Planctomycetacia	Planctomycetales	uncultured	uncultured Planctomyces sp.
2022	S	OTU295	22	181.531	3979204	0.0144071	0.692641	1	0.75515	0	Bacteria	Acidobacteria	Acidobacteriia	Subgroup 2	uncultured bacterium	uncultured bacterium
2022	S	OTU359	20	107.214	1688675	0.01321	0.784211	1	0.332915	0	Bacteria	Acidobacteria	Acidobacteriia	Acidobacteriales	Acidobacteriaceae (Subgroup 1)	Granulicella
2022	S	OTU199	20	76.4249	1612691	0.0130299	0.768421	1	0.332915	0	Bacteria	Acidobacteria	Subgroup 6	uncultured Acidobacteria bacterium	uncultured Acidobacteria bacterium	uncultured Acidobacteria bacterium
2022	S	OTU171	19	1235.12	16907390	0.0546177	0.625731	1	-1.1449	0.432133	Bacteria	Proteobacteria	Gammaproteobacteria	Xanthomonadales	Xanthomonadaceae	Lysobacter
2021	S	OTU87	9	19.6667	2435793	8.3702e-07	0.805556	2	-1.09361	0	Bacteria	Bacteroidetes	Bacteroidia	Flavobacteriales	Flavobacteriaceae	Flavobacterium
2021	S	OTU6	15	2063.61	9016107970	0.000252761	0.580952	2	-1.09361	0.48	Bacteria	Proteobacteria	Gammaproteobacteria	Xanthomonadales	Rhodanobacteraceae	Rhodanobacter
2021	S	OTU33	7	730.986	5030159832	2.0452e-07	0.619048	2	-2.2105	0.408163	Bacteria	Bacteroidetes	Bacteroidia	Chitinophagales	Chitinophagaceae	uncultured
2021	S	OTU78	16	169.979	279204624	3.07393e-05	0.75	2	0.860931	0	Bacteria	Proteobacteria	Gammaproteobacteria	Betaproteobacteriales	Nitrosomonadaceae	Ellin6067
2021	S	OTU36	13	354.17	1372374538	0.000136228	0.653846	2	-1.09361	0.426036	Bacteria	Actinobacteria	Thermoleophilia	Gaiellales	uncultured	uncultured bacterium
2021	S	OTU405	16	105.401	14370002	1.00631e-05	0.775	2	0.860931	0	Bacteria	Actinobacteria	Actinobacteria	Micrococcales	Microbacteriaceae	Microbacterium
2021	S	OTU74	17	1782.11	10714427009	3.08179e-05	0.705882	2	1.14015	0	Bacteria	Proteobacteria	Deltaproteobacteria	Myxococcales	Haliangiaceae	Haliangium
2021	S	OTU17	15	82.575	9433195	9.98452e-06	0.809524	2	0.58171	0	Bacteria	Acidobacteria	Acidobacteriia	Subgroup 2	uncultured bacterium	uncultured bacterium
2021	S	OTU42	10	44.4993	7306849	1.13522e-06	0.755556	2	-0.814394	0	Bacteria	Acidobacteria	Acidobacteriia	Acidobacteriales	uncultured	uncultured bacterium
2021	S	OTU34	15	570.355	35046043	7.79432e-05	0.685714	2	0.0232684	0.231111	Bacteria	Actinobacteria	Thermoleophilia	Gaiellales	uncultured	uncultured bacterium
2021	S	OTU21	8	1381.29	9605129655	3.02428e-07	0.607143	2	-1.93128	0.375	Bacteria	Actinobacteria	Actinobacteria	Propionibacteriales	Nocardioidaceae	Nocardioides
2021	S	OTU229	17	274.08	14165497	7.80793e-06	0.705882	2	1.14015	0	Bacteria	Bacteroidetes	Bacteroidia	Cytophagales	Microscillaceae	uncultured
2021	S	OTU180	16	163.815	14370004	1.00454e-05	0.758333	2	0.860931	0	Bacteria	Actinobacteria	Actinobacteria	Micrococcales	Intrasporangiaceae	Terrabacter
2021	S	OTU49	14	1335.05	6212785694	0.00031521	0.571429	2	-1.65206	0.5	Bacteria	Acidobacteria	Subgroup 5	uncultured bacterium	uncultured bacterium	uncultured bacterium
2021	S	OTU429	15	872.501	48737652	6.02282e-05	0.733333	2	0.302489	0.124444	Bacteria	Proteobacteria	Gammaproteobacteria	Betaproteobacteriales	Burkholderiaceae	Massilia
2021	S	OTU105	14	40.1107	624130	3.04355e-05	0.802198	2	0.302489	0	Bacteria	Rokubacteria	NC10	Rokubacteriales	uncultured bacterium	uncultured bacterium
2021	S	OTU277	12	98.028	17048962	1.73085e-06	0.69697	2	-0.255952	0	Bacteria	Proteobacteria	Gammaproteobacteria	Betaproteobacteriales	SC-I-84	uncultured bacterium
2021	S	OTU118	15	28.6942	458699	5.11659e-06	0.752381	2	0.58171	0	Bacteria	Acidobacteria	Acidobacteriia	Acidobacteriales	Koribacteraceae	Candidatus Koribacter
2021	S	OTU463	16	486.92	2536237530	2.14802e-05	0.766667	2	0.860931	0	Bacteria	Proteobacteria	Gammaproteobacteria	Xanthomonadales	Xanthomonadaceae	Luteimonas
2021	S	OTU72	14	736.078	4702198577	3.29825e-06	0.714286	2	0.302489	0	Bacteria	Gemmatimonadetes	Gemmatimonadetes	Gemmatimonadales	Gemmatimonadaceae	Gemmatimonas
2021	S	OTU257	16	486.92	2536237530	2.14802e-05	0.766667	2	0.860931	0	Bacteria	Bacteroidetes	Bacteroidia	Flavobacteriales	Flavobacteriaceae	Flavobacterium
2021	S	OTU99	16	105.401	14370002	1.00631e-05	0.775	2	0.860931	0	Bacteria	Proteobacteria	Alphaproteobacteria	Dongiales	Dongiaceae	Dongia
2021	S	OTU198	15	28.6942	458699	5.11659e-06	0.752381	2	0.58171	0	Bacteria	Actinobacteria	Actinobacteria	Frankiales	Acidothermaceae	Acidothermus
2021	S	OTU305	13	1554.01	10313137203	2.64748e-06	0.679487	2	0.0232684	0	Bacteria	Bacteroidetes	Bacteroidia	Chitinophagales	Chitinophagaceae	Heliimonas
2022	S	OTU14	17	1932.15	8330284	0.000130229	0.669118	2	0.613972	0.110727	Bacteria	Proteobacteria	Alphaproteobacteria	Micropepsales	Micropepsaceae
2022	S	OTU7	15	190.634	10967530	2.43094e-05	0.733333	2	0.275229	0	Bacteria	Proteobacteria	Deltaproteobacteria	Myxococcales	P3OB-42
2022	S	OTU105	20	915.7	37631448	0.000230814	0.626316	2	1.29146	0.18	Bacteria	Rokubacteria	NC10	Rokubacteriales	uncultured bacterium	uncultured bacterium
2022	S	OTU11	17	595.497	30062230	2.87497e-05	0.669118	2	0.952714	0	Bacteria	Proteobacteria	Gammaproteobacteria	Betaproteobacteriales	Nitrosomonadaceae	mle1-7
2022	S	OTU269	16	123.729	6399287	0.000300668	0.741667	2	-1.07974	0.429688	Bacteria	Latescibacteria	uncultured bacterium	uncultured bacterium	uncultured bacterium	uncultured bacterium
2022	S	OTU66	16	49.4828	165706	0.000159433	0.733333	2	0.275229	0.117188	Bacteria	Acidobacteria	Acidobacteriia	Acidobacteriales	uncultured	uncultured Acidobacteria bacterium
2022	S	OTU101	15	1667.38	34784432	1.09679e-05	0.647619	2	-0.402257	0.231111	Bacteria	Nitrospirae	Nitrospira	Nitrospirales	Nitrospiraceae	Nitrospira
2022	S	OTU131	15	685.59	35035643	5.10774e-06	0.647619	2	-1.75723	0.48	Bacteria	Proteobacteria	Deltaproteobacteria	Desulfuromonadales	Geobacteraceae	Geobacter
2022	S	OTU371	15	1030.68	46712561	3.94413e-06	0.6	2	-2.09597	0.497778	Bacteria	Gemmatimonadetes	Gemmatimonadetes	Gemmatimonadales	Gemmatimonadaceae	Gemmatimonas
2022	S	OTU57	14	430.346	22325803	1.36114e-05	0.714286	2	-0.0635143	0	Bacteria	Proteobacteria	Gammaproteobacteria	Betaproteobacteriales	Burkholderiaceae	Massilia
2022	S	OTU118	17	2835.37	61458513	7.12834e-06	0.595588	2	-1.07974	0.456747	Bacteria	Acidobacteria	Acidobacteriia	Acidobacteriales	Koribacteraceae	Candidatus Koribacter
2022	S	OTU76	14	351.986	16199510	1.29022e-05	0.725275	2	-0.0635143	0	Bacteria	Proteobacteria	Gammaproteobacteria	Pseudomonadales	Pseudomonadaceae	Pseudomonas
2022	S	OTU124	18	665.761	29651509	9.78643e-05	0.594771	2	1.29146	0	Bacteria	Latescibacteria	uncultured bacterium	uncultured bacterium	uncultured bacterium	uncultured bacterium
2022	S	OTU137	18	371.55	18323353	0.000226199	0.666667	2	0.613972	0.197531	Bacteria	Chloroflexi	Anaerolineae	Anaerolineales	Anaerolineaceae	uncultured
2022	S	OTU136	17	192.607	6867941	0.000166793	0.683824	2	0.275229	0.207612	Bacteria	Bacteroidetes	Bacteroidia	Chitinophagales	Chitinophagaceae	Ferruginibacter
2022	S	OTU45	17	172.119	12884465	6.86392e-05	0.683824	2	0.952714	0	Bacteria	Acidobacteria	Blastocatellia (Subgroup 4)	11-24	uncultured bacterium	uncultured bacterium
2022	S	OTU351	18	2204.96	46505608	7.16159e-05	0.614379	2	1.29146	0	Bacteria	Proteobacteria	Deltaproteobacteria	RCP2-54	uncultured bacterium	uncultured bacterium
2022	S	OTU218	18	2677.69	32131075	0.000295196	0.633987	2	-0.0635143	0.345679	Bacteria	Proteobacteria	Deltaproteobacteria	Myxococcales	Haliangiaceae	Haliangium
2022	S	OTU192	16	178.938	12142226	4.24221e-05	0.7	2	0.613972	0	Bacteria	Chloroflexi	Anaerolineae	SBR1031	A4b
2022	S	OTU661	14	289.852	13723547	1.25491e-05	0.736264	2	-0.0635143	0	Bacteria	Chloroflexi	Chloroflexia	Chloroflexales	Roseiflexaceae	uncultured
2022	S	OTU350	16	857.677	39831996	1.89587e-05	0.641667	2	0.613972	0	Bacteria	Proteobacteria	Deltaproteobacteria	Myxococcales	Polyangiaceae	Pajaroellobacter
2022	S	OTU106	15	11.2551	2146	2.82545e-05	0.742857	2	0.275229	0	Bacteria	Proteobacteria	Gammaproteobacteria	Betaproteobacteriales	A21b	uncultured beta proteobacterium
2022	S	OTU75	16	9.41451	3700	0.000134454	0.758333	2	0.613972	0	Bacteria	Firmicutes	Bacilli	Bacillales	Bacillaceae	Bacillus
2022	S	OTU133	15	141.038	10673882	5.67456e-05	0.733333	2	0.275229	0	Bacteria	Acidobacteria	Subgroup 6	uncultured bacterium	uncultured bacterium	uncultured bacterium
2022	S	OTU104	15	82.6454	4316879	0.000294191	0.761905	2	-1.41849	0.444444	Bacteria	Proteobacteria	Alphaproteobacteria	Rhizobiales	Rhizobiaceae	Mesorhizobium
2022	S	OTU933	17	131.903	6964772	0.000305938	0.720588	2	-0.741	0.415225	Bacteria	Chloroflexi	Chloroflexia	Chloroflexales	Roseiflexaceae	uncultured
2022	S	OTU450	18	621.34	20743603	8.03406e-05	0.647059	2	1.29146	0	Bacteria	Actinobacteria	Actinobacteria	Propionibacteriales	Nocardioidaceae	Kribbella
2022	S	OTU164	18	853.745	28719756	0.000104611	0.620915	2	1.29146	0	Bacteria	Verrucomicrobia	Verrucomicrobiae	Pedosphaerales	Pedosphaeraceae	uncultured bacterium
2022	S	OTU128	14	385.677	19970905	3.94424e-06	0.681319	2	-2.09597	0.489796	Bacteria	Proteobacteria	Alphaproteobacteria	uncultured	uncultured bacterium	uncultured bacterium
2022	S	OTU208	17	131.903	6964772	0.000305938	0.720588	2	-0.741	0.415225	Bacteria	Chloroflexi	Anaerolineae	Anaerolineales	Anaerolineaceae	uncultured
2022	S	OTU5148	16	193.683	6469850	0.000349401	0.708333	2	-1.41849	0.46875	Bacteria	Proteobacteria	Gammaproteobacteria	Betaproteobacteriales	Burkholderiaceae	Massilia
2022	S	OTU247	15	1936.88	15261843	2.56192e-05	0.704762	2	0.275229	0	Bacteria	Proteobacteria	Deltaproteobacteria	Myxococcales	mle1-27	uncultured bacterium
2021	S	OTU293	6	240.783	1626143302	4.0099e-11	0.6	3	1.41421	0.277778	Bacteria	Bacteroidetes	Bacteroidia	Flavobacteriales	Flavobacteriaceae	Flavobacterium
2021	S	OTU43	6	2.45833	9	1.02524e-10	0.733333	3	-0.707107	0.5	Bacteria	Proteobacteria	Gammaproteobacteria	Betaproteobacteriales	A21b
2021	S	OTU365	2	0	0	1.39931e-12	1	3	-1.76777	0	Bacteria	Bacteroidetes	Bacteroidia	Cytophagales	Microscillaceae	Chryseolinea
2021	S	OTU1355	4	1.33333	4	5.64051e-12	0.666667	3	0.353553	0	Bacteria	Proteobacteria	Gammaproteobacteria	Betaproteobacteriales	Burkholderiaceae	Variovorax
2021	S	OTU301	6	80.525	1626143297	7.14372e-11	0.733333	3	0.353553	0.444444	Bacteria	Rokubacteria	NC10	Rokubacteriales	uncultured bacterium	uncultured bacterium
2021	S	OTU351	6	80.525	1626143297	7.14372e-11	0.733333	3	0.353553	0.444444	Bacteria	Proteobacteria	Deltaproteobacteria	RCP2-54	uncultured bacterium	uncultured bacterium
2022	S	OTU22	18	1113.94	45070650	2.47374e-07	0.633987	3	1.53901	0	Bacteria	Latescibacteria	uncultured bacterium	uncultured bacterium	uncultured bacterium	uncultured bacterium
2022	S	OTU26	13	57.5383	1060095	7.35194e-08	0.75641	3	-0.163993	0	Bacteria	Rokubacteria	NC10	Rokubacteriales	uncultured bacterium	uncultured bacterium
2022	S	OTU5	15	287.645	15864629	5.3921e-07	0.752381	3	0.176608	0.124444	Bacteria	Proteobacteria	Alphaproteobacteria	Rhizobiales	Xanthobacteraceae	Bradyrhizobium
2022	S	OTU9	16	169.17	4386422	4.05785e-07	0.716667	3	0.857809	0	Bacteria	Proteobacteria	Deltaproteobacteria	Myxococcales	bacteriap25
2022	S	OTU49	15	266.57	7490007	1.01265e-07	0.695238	3	0.517209	0	Bacteria	Acidobacteria	Subgroup 5	uncultured bacterium	uncultured bacterium	uncultured bacterium
2022	S	OTU44	14	14.07	2795	2.37088e-07	0.769231	3	0.176608	0	Bacteria	Bacteroidetes	Bacteroidia	Chitinophagales	Chitinophagaceae	uncultured
2022	S	OTU21	14	800.566	31672353	3.998e-08	0.703297	3	-1.1858	0.408163	Bacteria	Actinobacteria	Actinobacteria	Propionibacteriales	Nocardioidaceae	Nocardioides
2022	S	OTU56	16	323.448	17914146	6.07167e-07	0.725	3	0.517209	0.117188	Bacteria	Acidobacteria	Acidobacteriia	Acidobacteriales	uncultured	uncultured Acidobacteria bacterium
2022	S	OTU190	15	1453.02	64014759	6.02137e-08	0.704762	3	-0.504594	0.32	Bacteria	Gemmatimonadetes	Gemmatimonadetes	Gemmatimonadales	Gemmatimonadaceae	uncultured
2022	S	OTU31	12	108.09	4146387	2.40216e-08	0.772727	3	-1.867	0.444444	Bacteria	Chloroflexi	Ktedonobacteria	Ktedonobacterales	JG30-KF-AS9	uncultured bacterium
2022	S	OTU148	15	1453.02	64014759	6.02137e-08	0.704762	3	-0.504594	0.32	Bacteria	Proteobacteria	Alphaproteobacteria	Rhizobiales	Xanthobacteraceae	uncultured
2022	S	OTU403	17	539.022	11672978	4.25272e-07	0.654412	3	1.19841	0	Bacteria	Proteobacteria	Deltaproteobacteria	Myxococcales	Polyangiaceae	Pajaroellobacter
2022	S	OTU336	15	1453.02	64014759	6.02137e-08	0.704762	3	-0.504594	0.32	Bacteria	Chloroflexi	Anaerolineae	SBR1031	A4b	uncultured bacterium
2022	S	OTU452	17	948.192	27536319	1.14904e-06	0.661765	3	0.176608	0.290657	Bacteria	Proteobacteria	Deltaproteobacteria	Myxococcales	Polyangiaceae	uncultured
2022	S	OTU28727	15	68.7119	120484	3.82567e-07	0.742857	3	0.517209	0	Bacteria	Acidobacteria	Blastocatellia (Subgroup 4)	Pyrinomonadales	Pyrinomonadaceae	RB41
2022	S	OTU219	12	108.09	4146387	2.40216e-08	0.772727	3	-1.867	0.444444	Bacteria	Planctomycetes	OM190	uncultured bacterium	uncultured bacterium	uncultured bacterium
2022	S	OTU180	15	211.922	9277077	1.40614e-07	0.67619	3	0.517209	0	Bacteria	Actinobacteria	Actinobacteria	Micrococcales	Intrasporangiaceae	Terrabacter
2022	S	OTU393	19	1837.3	73195517	2.53713e-07	0.590643	3	1.87961	0	Bacteria	Actinobacteria	Actinobacteria	Propionibacteriales	Nocardioidaceae	Nocardioides
2022	S	OTU61	16	859.065	32052446	1.28253e-06	0.666667	3	-0.504594	0.375	Bacteria	Verrucomicrobia	Verrucomicrobiae	Chthoniobacterales	Chthoniobacteraceae	Candidatus Udaeobacter
2022	S	OTU184	14	174.062	4993654	8.48426e-08	0.736264	3	0.176608	0	Bacteria	Bacteroidetes	Bacteroidia	Cytophagales	Microscillaceae	Ohtaekwangia
2022	S	OTU5276	15	1348.02	47189271	1.26568e-06	0.685714	3	-0.845195	0.391111	Bacteria	Bacteroidetes	Bacteroidia	Chitinophagales	Chitinophagaceae	Flavisolibacter
2022	S	OTU375	17	1930.55	78751118	2.64083e-07	0.602941	3	1.19841	0	Bacteria	Bacteroidetes	Bacteroidia	Chitinophagales	Chitinophagaceae	Niastella
2022	S	OTU62861	16	114.915	4682728	5.10179e-07	0.725	3	0.857809	0	Bacteria	Proteobacteria	Alphaproteobacteria	Sphingomonadales	Sphingomonadaceae	Sphingomonas
2022	S	OTU971	14	745.706	14225827	1.67104e-06	0.681319	3	-1.5264	0.459184	Bacteria	Bacteroidetes	Bacteroidia	Chitinophagales	Chitinophagaceae	Terrimonas
2022	S	OTU349	14	551.308	12342045	1.67919e-06	0.703297	3	-1.5264	0.459184	Bacteria	Bacteroidetes	Bacteroidia	Cytophagales	Microscillaceae	Ohtaekwangia
2022	S	OTU139	17	873.038	32055532	1.29974e-06	0.661765	3	-0.163993	0.359862	Bacteria	Proteobacteria	Alphaproteobacteria	Elsterales	uncultured
2022	S	OTU392	16	114.915	4682728	5.10179e-07	0.725	3	0.857809	0	Bacteria	Chloroflexi	Chloroflexia	Chloroflexales	Roseiflexaceae	uncultured
2021	S	OTU4	16	968.24	2217173745	0.000839304	0.7	4	0.950947	0	Bacteria	Proteobacteria	Gammaproteobacteria	Betaproteobacteriales	Burkholderiaceae	Ramlibacter
2021	S	OTU29	18	415.304	344268061	0.00448164	0.660131	4	-0.131165	0.401235	Bacteria	Proteobacteria	Gammaproteobacteria	Xanthomonadales	Rhodanobacteraceae	Dokdonella
2021	S	OTU167	21	3842.65	9384655825	0.00912786	0.580952	4	-0.852574	0.498866	Bacteria	Proteobacteria	Alphaproteobacteria	Reyranellales	Reyranellaceae	Reyranella
2021	S	OTU104	17	1022.49	3298284087	0.000788205	0.647059	4	1.31165	0	Bacteria	Proteobacteria	Alphaproteobacteria	Rhizobiales	Rhizobiaceae	Mesorhizobium
2021	S	OTU38	17	686.883	58321624	0.00239984	0.691176	4	0.590243	0.207612	Bacteria	Acidobacteria	Subgroup 6	uncultured Acidobacteria bacterium	uncultured Acidobacteria bacterium	uncultured Acidobacteria bacterium
2021	S	OTU19	15	36.4839	136009	0.000286694	0.72381	4	0.229539	0.124444	Bacteria	Proteobacteria	Gammaproteobacteria	Betaproteobacteriales	Burkholderiaceae	Burkholderia-Caballeronia-Paraburkholderia
2021	S	OTU195	13	2003.93	6783038078	0.000169894	0.641026	4	-1.21328	0.35503	Bacteria	Gemmatimonadetes	Gemmatimonadetes	Gemmatimonadales	Gemmatimonadaceae	uncultured
2021	S	OTU56	16	269.83	264301600	0.00101922	0.716667	4	0.950947	0	Bacteria	Acidobacteria	Acidobacteriia	Acidobacteriales	uncultured	uncultured Acidobacteria bacterium
2021	S	OTU40	19	1758.4	6468420463	0.0085504	0.631579	4	-1.57398	0.498615	Bacteria	Proteobacteria	Alphaproteobacteria	Elsterales	uncultured
2021	S	OTU60	16	79.6633	42000989	0.000925859	0.716667	4	0.950947	0	Bacteria	Gemmatimonadetes	Gemmatimonadetes	Gemmatimonadales	Gemmatimonadaceae	uncultured
2021	S	OTU136	18	566.809	879033387	0.0059828	0.633987	4	-0.852574	0.475309	Bacteria	Bacteroidetes	Bacteroidia	Chitinophagales	Chitinophagaceae	Ferruginibacter
2021	S	OTU132	13	1106.24	3171167798	0.000109601	0.653846	4	-1.57398	0.426036	Bacteria	Planctomycetes	Planctomycetacia	Isosphaerales	Isosphaeraceae	Singulisphaera
2021	S	OTU55	17	1785.27	5739379832	0.00144117	0.669118	4	1.31165	0	Bacteria	Acidobacteria	Acidobacteriia	Solibacterales	Solibacteraceae (Subgroup 3)	Bryobacter
2021	S	OTU418	17	296.77	280704493	0.00119682	0.698529	4	1.31165	0	Bacteria	Planctomycetes	Planctomycetacia	Isosphaerales	Isosphaeraceae	Singulisphaera
2021	S	OTU11	18	417.263	579586550	0.00617045	0.647059	4	-0.852574	0.475309	Bacteria	Proteobacteria	Gammaproteobacteria	Betaproteobacteriales	Nitrosomonadaceae	mle1-7
2021	S	OTU125	12	4.58219	735	0.000199988	0.818182	4	-0.491869	0	Bacteria	Proteobacteria	Deltaproteobacteria	Myxococcales	Archangiaceae	Anaeromyxobacter
2021	S	OTU86	16	177.108	158035845	0.000572929	0.7	4	0.950947	0	Bacteria	Planctomycetes	Phycisphaerae	Tepidisphaerales	WD2101 soil group	uncultured bacterium
2021	S	OTU213	14	661.472	941982368	0.00018537	0.626374	4	-0.852574	0.336735	Bacteria	Proteobacteria	Alphaproteobacteria	Sphingomonadales	Sphingomonadaceae	Altererythrobacter
2021	S	OTU344	13	2003.93	6783038078	0.000169894	0.641026	4	-1.21328	0.35503	Bacteria	Proteobacteria	Alphaproteobacteria	Elsterales	uncultured	uncultured bacterium
2021	S	OTU3184	17	1785.27	5739379832	0.00144117	0.669118	4	1.31165	0	Bacteria	Proteobacteria	Alphaproteobacteria	Rhizobiales	Xanthobacteraceae	Pseudolabrys
2021	S	OTU427	16	155.576	76729716	0.0029849	0.716667	4	-0.131165	0.304688	Bacteria	Proteobacteria	Deltaproteobacteria	Myxococcales	Polyangiaceae	Pajaroellobacter
2021	S	OTU433	15	518.07	20279497	0.000273262	0.666667	4	-0.131165	0.231111	Bacteria	Proteobacteria	Gammaproteobacteria	Xanthomonadales	Xanthomonadaceae	Pseudoxanthomonas
2022	S	OTU3	23	173.89	4536343	0.0096224	0.754941	4	0.709644	0	Bacteria	Nitrospirae	Nitrospira	Nitrospirales	Nitrospiraceae	Nitrospira
2022	S	OTU58	21	65.1391	2252101	0.00988435	0.814286	4	0.33395	0	Bacteria	Acidobacteria	Blastocatellia (Subgroup 4)	Pyrinomonadales	Pyrinomonadaceae	RB41
2022	S	OTU39	23	664.797	25517046	0.00766113	0.656126	4	0.709644	0	Bacteria	Acidobacteria	Acidobacteriia	Solibacterales	Solibacteraceae (Subgroup 3)	Candidatus Solibacter
2022	S	OTU36	24	152.374	2843404	0.00952444	0.778986	4	0.89749	0	Bacteria	Actinobacteria	Thermoleophilia	Gaiellales	uncultured	uncultured bacterium
2022	S	OTU4	23	959.202	29609318	0.0118718	0.715415	4	0.709644	0	Bacteria	Proteobacteria	Gammaproteobacteria	Betaproteobacteriales	Burkholderiaceae	Ramlibacter
2022	S	OTU123	23	664.797	25517046	0.00766113	0.656126	4	0.709644	0	Bacteria	Acidobacteria	Acidobacteriia	Solibacterales	Solibacteraceae (Subgroup 3)	Candidatus Solibacter
2022	S	OTU82	15	73.0749	3682067	0.00342978	0.72381	4	-0.793131	0	Bacteria	Actinobacteria	Actinobacteria	Frankiales	Acidothermaceae	Acidothermus
2022	S	OTU52	19	168.26	5654772	0.00622244	0.719298	4	-0.0417437	0	Bacteria	Verrucomicrobia	Verrucomicrobiae	Pedosphaerales	Pedosphaeraceae
2022	S	OTU191	17	245.181	7231629	0.0148199	0.720588	4	-0.980978	0.290657	Bacteria	Proteobacteria	Deltaproteobacteria	Myxococcales	Sandaracinaceae	uncultured
2022	S	OTU188	22	80.7358	3308465	0.0102556	0.809524	4	0.521797	0	Bacteria	Actinobacteria	Thermoleophilia	Gaiellales	uncultured	uncultured bacterium
2022	S	OTU112	23	317.956	12297020	0.0112993	0.786561	4	0.709644	0	Bacteria	Planctomycetes	Phycisphaerae	Tepidisphaerales	WD2101 soil group	uncultured bacterium
2022	S	OTU37	22	80.7358	3308465	0.0102556	0.809524	4	0.521797	0	Bacteria	Acidobacteria	Acidobacteriia	Acidobacteriales	uncultured	uncultured bacterium
2022	S	OTU100	17	245.181	7231629	0.0148199	0.720588	4	-0.980978	0.290657	Bacteria	Proteobacteria	Gammaproteobacteria	Betaproteobacteriales	SC-I-84	uncultured bacterium
2022	S	OTU161	13	792.732	30367794	0.0016019	0.666667	4	-1.92021	0.426036	Bacteria	Acidobacteria	Blastocatellia (Subgroup 4)	Blastocatellales	Blastocatellaceae	uncultured
2022	S	OTU120	17	1965.99	52194429	0.0238794	0.617647	4	-1.54452	0.456747	Bacteria	Planctomycetes	Phycisphaerae	Tepidisphaerales	WD2101 soil group	uncultured bacterium
2022	S	OTU99	24	152.374	2843404	0.00952444	0.778986	4	0.89749	0	Bacteria	Proteobacteria	Alphaproteobacteria	Dongiales	Dongiaceae	Dongia
2022	S	OTU169	20	627.167	23257231	0.00620482	0.684211	4	0.146103	0	Bacteria	Actinobacteria	Actinobacteria	Streptomycetales	Streptomycetaceae	Streptomyces
2022	S	OTU234	23	317.956	12297020	0.0112993	0.786561	4	0.709644	0	Bacteria	Actinobacteria	Thermoleophilia	Solirubrobacterales	Solirubrobacteraceae	Solirubrobacter
2022	S	OTU1180	18	1988.82	22133855	0.00439538	0.666667	4	-0.417437	0.104938	Bacteria	Proteobacteria	Deltaproteobacteria	Myxococcales	BIrii41
2022	S	OTU198	15	1095.59	40085585	0.00246307	0.666667	4	-1.35667	0.32	Bacteria	Actinobacteria	Actinobacteria	Frankiales	Acidothermaceae	Acidothermus
2022	S	OTU19	25	785.495	12075291	0.0102816	0.76	4	1.08534	0	Bacteria	Proteobacteria	Gammaproteobacteria	Betaproteobacteriales	Burkholderiaceae	Burkholderia-Caballeronia-Paraburkholderia
2022	S	OTU919	13	792.732	30367794	0.0016019	0.666667	4	-1.92021	0.426036	Bacteria	Actinobacteria	Actinobacteria	Micromonosporales	Micromonosporaceae	Salinispora
2022	S	OTU91	24	780.645	11972646	0.00980111	0.76087	4	0.89749	0	Bacteria	Chloroflexi	KD4-96	uncultured bacterium	uncultured bacterium	uncultured bacterium
2022	S	OTU241	23	1072.01	17562336	0.015514	0.70751	4	0.33395	0.15879	Bacteria	Actinobacteria	Thermoleophilia	Gaiellales	uncultured	uncultured bacterium
2022	S	OTU89	23	173.89	4536343	0.0096224	0.754941	4	0.709644	0	Bacteria	Armatimonadetes	Chthonomonadetes	Chthonomonadales	uncultured bacterium	uncultured bacterium
2022	S	OTU354	14	823.776	28821143	0.0021339	0.659341	4	-1.54452	0.336735	Bacteria	Acidobacteria	Acidobacteriia	Acidobacteriales	uncultured	uncultured bacterium
2022	S	OTU142	24	152.374	2843404	0.00952444	0.778986	4	0.89749	0	Bacteria	Planctomycetes	Phycisphaerae	Tepidisphaerales	WD2101 soil group	uncultured bacterium
2022	S	OTU126	20	137.064	6083692	0.00539888	0.689474	4	0.146103	0	Bacteria	Proteobacteria	Deltaproteobacteria	Myxococcales	Haliangiaceae	Haliangium
2022	S	OTU93	22	2309.02	38965659	0.0187084	0.640693	4	-0.229591	0.297521	Bacteria	Proteobacteria	Alphaproteobacteria	uncultured	uncultured bacterium	uncultured bacterium
2022	S	OTU405	20	317.424	11602254	0.00614969	0.7	4	0.146103	0	Bacteria	Actinobacteria	Actinobacteria	Micrococcales	Microbacteriaceae	Microbacterium
2022	S	OTU1219	14	590.838	22255840	0.00244632	0.736264	4	-1.35667	0.244898	Bacteria	Actinobacteria	Thermoleophilia	Gaiellales	uncultured	uncultured bacterium
2022	S	OTU220	25	1427.05	54420086	0.00813363	0.633333	4	1.08534	0	Bacteria	Proteobacteria	Deltaproteobacteria	Myxococcales	BIrii41	uncultured bacterium
2022	S	OTU243	23	317.956	12297020	0.0112993	0.786561	4	0.709644	0	Bacteria	Bacteroidetes	Bacteroidia	Chitinophagales	Chitinophagaceae	uncultured
2022	S	OTU87	14	1409.4	36996422	0.0269152	0.659341	4	-2.29591	0.5	Bacteria	Bacteroidetes	Bacteroidia	Flavobacteriales	Flavobacteriaceae	Flavobacterium
2022	S	OTU245	23	317.956	12297020	0.0112993	0.786561	4	0.709644	0	Bacteria	Proteobacteria	Deltaproteobacteria	Myxococcales	Sandaracinaceae	uncultured
2022	S	OTU196	25	1129.09	37072191	0.0126397	0.72	4	1.08534	0	Bacteria	Planctomycetes	Phycisphaerae	Tepidisphaerales	WD2101 soil group	uncultured bacterium
2021	S	OTU20	33	377.549	946676655	0.136048	0.660985	5	-0.117094	0.213039	Bacteria	Acidobacteria	Subgroup 6	uncultured bacterium	uncultured bacterium	uncultured bacterium
2021	S	OTU18	30	796.587	1734100843	0.120888	0.696552	5	0.0319348	0	Bacteria	Acidobacteria	Subgroup 6	uncultured Acidobacteria bacterium	uncultured Acidobacteria bacterium	uncultured Acidobacteria bacterium
2021	S	OTU25	35	159.959	26966779	0.147417	0.670588	5	0.77708	0	Bacteria	Chloroflexi	Ktedonobacteria	Ktedonobacterales	JG30-KF-AS9	uncultured bacterium
2021	S	OTU41	33	311.237	39837994	0.122912	0.600379	5	-0.862239	0.396694	Bacteria	Gemmatimonadetes	Gemmatimonadetes	Gemmatimonadales	Gemmatimonadaceae	Gemmatimonas
2021	S	OTU3	35	312.892	44140796	0.136085	0.615126	5	-0.266123	0.32	Bacteria	Nitrospirae	Nitrospira	Nitrospirales	Nitrospiraceae	Nitrospira
2021	S	OTU28	34	159.745	23520582	0.138375	0.672014	5	0.628051	0	Bacteria	Bacteroidetes	Bacteroidia	Chitinophagales	Chitinophagaceae	uncultured
2021	S	OTU95	35	656.264	2064449030	0.1247	0.620168	5	0.77708	0	Bacteria	Proteobacteria	Alphaproteobacteria	Rhizobiales	Xanthobacteraceae	uncultured
2021	S	OTU146	38	714.415	2590731910	0.157516	0.628734	5	0.77708	0.745429	Bacteria	Acidobacteria	Acidobacteriia	Solibacterales	Solibacteraceae (Subgroup 3)	Bryobacter
2021	S	OTU50	33	405.368	1492684789	0.12468	0.655303	5	0.479022	0	Bacteria	Chloroflexi	TK10	uncultured Chloroflexi bacterium	uncultured Chloroflexi bacterium	uncultured Chloroflexi bacterium
2021	S	OTU119	29	772.807	106235043	0.0952661	0.667488	5	-0.564181	0.185493	Bacteria	Proteobacteria	Gammaproteobacteria	Betaproteobacteriales	SC-I-84	uncultured bacterium
2021	S	OTU68	37	1168.29	434252707	0.154754	0.630631	5	1.07514	0	Bacteria	Acidobacteria	Subgroup 6	uncultured Acidobacteria bacterium	uncultured Acidobacteria bacterium	uncultured Acidobacteria bacterium
2021	S	OTU98	33	376.78	1353186637	0.127391	0.67803	5	0.479022	0	Bacteria	Actinobacteria	Actinobacteria	Frankiales	Acidothermaceae	Acidothermus
2021	S	OTU54	37	188.578	305866471	0.157387	0.668168	5	1.07514	0	Bacteria	Actinobacteria	Actinobacteria	Micromonosporales	Micromonosporaceae	Hamadaea
2021	S	OTU126	33	194.057	16454668	0.124968	0.664773	5	-0.862239	0.396694	Bacteria	Proteobacteria	Deltaproteobacteria	Myxococcales	Haliangiaceae	Haliangium
2021	S	OTU70	38	350.741	45537707	0.149725	0.627312	5	0.180964	0.300554	Bacteria	Proteobacteria	Gammaproteobacteria	Betaproteobacteriales	Burkholderiaceae	Cupriavidus
2021	S	OTU662	34	1040.2	1385370915	0.135428	0.634581	5	-0.117094	0.250865	Bacteria	Actinobacteria	Actinobacteria	Frankiales	Acidothermaceae	Acidothermus
2021	S	OTU549	32	127.259	6292479	0.119765	0.679435	5	-1.01127	0.404297	Bacteria	Proteobacteria	Gammaproteobacteria	Betaproteobacteriales	Burkholderiaceae	Delftia
2021	S	OTU130	24	702.185	2098384201	0.0485444	0.615942	5	-2.05447	0.444444	Bacteria	Planctomycetes	Planctomycetacia	Planctomycetales	uncultured	uncultured Planctomyces sp.
2021	S	OTU168	38	350.741	45537707	0.149725	0.627312	5	0.180964	0.300554	Bacteria	Chloroflexi	Ktedonobacteria	Ktedonobacterales	JG30-KF-AS9	uncultured bacterium
2021	S	OTU227	29	40.5166	23382156	0.107623	0.793103	5	-0.117094	0	Bacteria	Bacteroidetes	Bacteroidia	Chitinophagales	Chitinophagaceae	Ferruginibacter
2021	S	OTU158	36	328.68	45120774	0.14048	0.619048	5	-0.117094	0.313272	Bacteria	Proteobacteria	Gammaproteobacteria	R7C24	uncultured bacterium	uncultured bacterium
2021	S	OTU31	19	298.961	822473655	0.02875	0.654971	5	-2.94864	0.498615	Bacteria	Chloroflexi	Ktedonobacteria	Ktedonobacterales	JG30-KF-AS9	uncultured bacterium
2021	S	OTU22	35	427.734	1132807623	0.125399	0.65042	5	0.77708	0	Bacteria	Latescibacteria	uncultured bacterium	uncultured bacterium	uncultured bacterium	uncultured bacterium
2021	S	OTU82	30	796.587	1734100843	0.120888	0.696552	5	0.0319348	0	Bacteria	Actinobacteria	Actinobacteria	Frankiales	Acidothermaceae	Acidothermus
2021	S	OTU110	27	2241.67	6466707938	0.0717854	0.635328	5	-1.01127	0.252401	Bacteria	Chloroflexi	Ktedonobacteria	Ktedonobacterales	JG30-KF-AS9	uncultured bacterium
2021	S	OTU143	39	281.195	38783878	0.162343	0.636977	5	1.3732	0	Bacteria	Latescibacteria	uncultured bacterium	uncultured bacterium	uncultured bacterium	uncultured bacterium
2021	S	OTU270	38	714.415	2590731910	0.157516	0.628734	5	0.77708	0.145429	Bacteria	Proteobacteria	Alphaproteobacteria	Elsterales	uncultured
2021	S	OTU127	33	978.693	1304462232	0.115633	0.63447	5	-1.30933	0.46281	Bacteria	Proteobacteria	Gammaproteobacteria	CCD24	uncultured bacterium	uncultured bacterium
2021	S	OTU129	28	485.361	56548066	0.0948475	0.703704	5	-0.564181	0.132653	Bacteria	Proteobacteria	Gammaproteobacteria	Betaproteobacteriales	Nitrosomonadaceae	Nitrosospira
2021	S	OTU250	35	488.711	1803454993	0.131223	0.648739	5	0.77708	0	Bacteria	Proteobacteria	Alphaproteobacteria	Caulobacterales	Caulobacteraceae	Phenylobacterium
2021	S	OTU254	24	1150.72	3095498872	0.0637129	0.648551	5	-1.30933	0.21875	Bacteria	Proteobacteria	Alphaproteobacteria	Acetobacterales	Acetobacteraceae	uncultured
2021	S	OTU282	36	440.187	1658269385	0.150223	0.655556	5	0.479022	0.152778	Bacteria	Proteobacteria	Alphaproteobacteria	Rhizobiales	Xanthobacteraceae	uncultured
2021	S	OTU133	35	488.711	1803454993	0.131223	0.648739	5	0.77708	0	Bacteria	Acidobacteria	Subgroup 6	uncultured bacterium	uncultured bacterium	uncultured bacterium
2021	S	OTU111	36	204.427	29390010	0.146695	0.657143	5	0.926109	0	Bacteria	Proteobacteria	Gammaproteobacteria	Betaproteobacteriales	A21b
2021	S	OTU447	21	362.052	944896708	0.0320036	0.633333	5	-2.79962	0.498866	Bacteria	Proteobacteria	Alphaproteobacteria	Rhizobiales	Devosiaceae	Devosia
2021	S	OTU156	36	162.73	282828224	0.154478	0.67619	5	0.926109	0	Bacteria	Planctomycetes	Planctomycetacia	Pirellulales	Pirellulaceae	Pirellula
2021	S	OTU379	30	52.6316	45995420	0.112275	0.781609	5	0.0319348	0	Bacteria	Proteobacteria	Gammaproteobacteria	Xanthomonadales	Rhodanobacteraceae	Rudaea
2021	S	OTU673	30	374.336	1171696497	0.121324	0.708046	5	0.0319348	0	Bacteria	Proteobacteria	Alphaproteobacteria	Rhizobiales	Xanthobacteraceae	uncultured
2021	S	OTU69	32	176.491	188449842	0.114305	0.685484	5	0.329993	0	Bacteria	Bacteroidetes	Bacteroidia	Chitinophagales	Chitinophagaceae	uncultured
2021	S	OTU75	35	427.734	1132807623	0.125399	0.65042	5	0.77708	0	Bacteria	Firmicutes	Bacilli	Bacillales	Bacillaceae	Bacillus
2021	S	OTU51	36	167.51	24575166	0.147159	0.663492	5	0.926109	0	Bacteria	Acidobacteria	Acidobacteriia	Acidobacteriales	uncultured	uncultured Acidobacteria bacterium
2021	S	OTU586	33	382.469	984992045	0.133445	0.653409	5	-0.117094	0.213039	Bacteria	Actinobacteria	Actinobacteria	Micromonosporales	Micromonosporaceae	Catellatospora
2021	S	OTU434	29	1159.8	160466309	0.0998891	0.70197	5	-0.266123	0.0665874	Bacteria	Proteobacteria	Gammaproteobacteria	Xanthomonadales	Rhodanobacteraceae	Rhodanobacter
2021	S	OTU367	26	828.036	2751623250	0.062005	0.636923	5	-1.45835	0.35503	Bacteria	Proteobacteria	Gammaproteobacteria	Betaproteobacteriales	SC-I-84	uncultured bacterium
2021	S	OTU730	32	968.959	1304420244	0.113772	0.641129	5	-1.30933	0.451172	Bacteria	Proteobacteria	Alphaproteobacteria	Reyranellales	Reyranellaceae	Reyranella
2021	S	OTU748	25	417.91	1251466110	0.0586754	0.64	5	-1.60738	0.3648	Bacteria	Proteobacteria	Alphaproteobacteria	Reyranellales	Reyranellaceae	Reyranella
2021	S	OTU215	35	169.728	28551320	0.146664	0.658824	5	0.77708	0	Bacteria	Acidobacteria	Acidobacteriia	Solibacterales	Solibacteraceae (Subgroup 3)	Bryobacter
2021	S	OTU252	33	540.136	1576368802	0.135119	0.625	5	-0.266123	0.257117	Bacteria	Proteobacteria	Deltaproteobacteria	Myxococcales	Sandaracinaceae	uncultured
2021	S	OTU108	34	428.211	1657914533	0.142864	0.650624	5	0.180964	0.1609	Bacteria	Proteobacteria	Deltaproteobacteria	Myxococcales	BIrii41	uncultured bacterium
2021	S	OTU410	39	412.413	1561545297	0.160811	0.638327	5	0.926109	0.742012	Bacteria	Proteobacteria	Alphaproteobacteria	Acetobacterales	Acetobacteraceae	Acidisphaera
2021	S	OTU604	31	177.129	14938373	0.117801	0.660215	5	-1.01127	0.382934	Bacteria	Proteobacteria	Alphaproteobacteria	Rhizobiales	Beijerinckiaceae	Roseiarcus
2021	S	OTU201	33	470.839	1741155194	0.124555	0.653409	5	0.479022	0	Bacteria	Actinobacteria	Actinobacteria	Corynebacteriales	Mycobacteriaceae	Mycobacterium
2021	S	OTU101	37	197.859	318999368	0.156698	0.657658	5	1.07514	0	Bacteria	Nitrospirae	Nitrospira	Nitrospirales	Nitrospiraceae	Nitrospira
2021	S	OTU284	41	368.044	43741158	0.169779	0.628049	5	1.67125	0	Bacteria	Proteobacteria	Gammaproteobacteria	Betaproteobacteriales	Nitrosomonadaceae	mle1-7
2021	S	OTU398	36	346.57	1315160418	0.150122	0.660317	5	0.479022	0.152778	Bacteria	Proteobacteria	Gammaproteobacteria	Steroidobacterales	Steroidobacteraceae	uncultured
2021	S	OTU269	37	261.95	35982813	0.154284	0.635135	5	1.07514	0	Bacteria	Latescibacteria	uncultured bacterium	uncultured bacterium	uncultured bacterium	uncultured bacterium
2022	S	OTU23	26	1170.1	22188269	0.175275	0.652308	5	2.77919	0	Bacteria	Acidobacteria	Blastocatellia (Subgroup 4)	Pyrinomonadales	Pyrinomonadaceae	RB41
2022	S	OTU2	17	252.059	7790688	0.0834667	0.683824	5	-1.22796	0.207612	Bacteria	Bacteroidetes	Bacteroidia	Chitinophagales	Chitinophagaceae	uncultured
2022	S	OTU24	16	851.714	17252652	0.0503423	0.625	5	-2.1403	0.46875	Bacteria	Proteobacteria	Gammaproteobacteria	Betaproteobacteriales	SC-I-84	uncultured bacterium
2022	S	OTU25	23	296.344	8507211	0.146906	0.667984	5	0.231783	0	Bacteria	Chloroflexi	Ktedonobacteria	Ktedonobacterales	JG30-KF-AS9	uncultured bacterium
2022	S	OTU195	21	276.804	8329886	0.131514	0.657143	5	-0.133152	0	Bacteria	Gemmatimonadetes	Gemmatimonadetes	Gemmatimonadales	Gemmatimonadaceae	uncultured
2022	S	OTU94	28	98.0168	645168	0.204694	0.743386	5	1.14412	0	Bacteria	Acidobacteria	Acidobacteriia	Acidobacteriales	Acidobacteriaceae (Subgroup 1)	uncultured
2022	S	OTU67	25	588.167	13851610	0.182131	0.746667	5	0.596718	0	Bacteria	Verrucomicrobia	Verrucomicrobiae	Pedosphaerales	Pedosphaeraceae	ADurb.Bin063-1
2022	S	OTU73	25	588.167	13851610	0.182131	0.746667	5	0.596718	0	Bacteria	Proteobacteria	Gammaproteobacteria	Enterobacteriales	Enterobacteriaceae	Enterobacter
2022	S	OTU42	16	851.714	17252652	0.0503423	0.625	5	-2.1403	0.46875	Bacteria	Acidobacteria	Acidobacteriia	Acidobacteriales	uncultured	uncultured bacterium
2022	S	OTU465	24	53.9253	379739	0.183064	0.82971	5	0.414251	0	Bacteria	Acidobacteria	Blastocatellia (Subgroup 4)	Pyrinomonadales	Pyrinomonadaceae	RB41
2022	S	OTU57574	23	826.267	14772432	0.146758	0.667984	5	-0.680555	0.340265	Bacteria	Acidobacteria	Blastocatellia (Subgroup 4)	Pyrinomonadales	Pyrinomonadaceae	RB41
2022	S	OTU68	28	67.8054	405410	0.207099	0.761905	5	1.14412	0	Bacteria	Acidobacteria	Subgroup 6	uncultured Acidobacteria bacterium	uncultured Acidobacteria bacterium	uncultured Acidobacteria bacterium
2022	S	OTU275	24	786.619	8555753	0.172362	0.73913	5	0.0493156	0.152778	Bacteria	Planctomycetes	Phycisphaerae	Tepidisphaerales	WD2101 soil group	uncultured bacterium
2022	S	OTU53	24	547.046	9765040	0.16216	0.695652	5	0.414251	0	Bacteria	Acidobacteria	Holophagae	Subgroup 7	uncultured bacterium	uncultured bacterium
2022	S	OTU62	14	1141.36	20645785	0.0567562	0.703297	5	-1.95783	0.336735	Bacteria	Proteobacteria	Gammaproteobacteria	Betaproteobacteriales	SC-I-84	uncultured bacterium
2022	S	OTU229	21	829.409	17999778	0.12021	0.571429	5	-0.31562	0.0907029	Bacteria	Bacteroidetes	Bacteroidia	Cytophagales	Microscillaceae	uncultured
2022	S	OTU41	26	2850.37	24509338	0.163701	0.64	5	-0.31562	0.35503	Bacteria	Gemmatimonadetes	Gemmatimonadetes	Gemmatimonadales	Gemmatimonadaceae	Gemmatimonas
2022	S	OTU417	26	1170.1	22188269	0.175275	0.652308	5	0.779186	0	Bacteria	Acidobacteria	Subgroup 5	uncultured bacterium	uncultured bacterium	uncultured bacterium
2022	S	OTU33	25	253.073	4781004	0.178056	0.73	5	0.596718	0	Bacteria	Bacteroidetes	Bacteroidia	Chitinophagales	Chitinophagaceae	uncultured
2022	S	OTU221	29	114.946	787051	0.211257	0.736453	5	2.62659	0	Bacteria	Acidobacteria	Acidobacteriia	Acidobacteriales	uncultured	uncultured bacterium
2022	S	OTU97	23	601.509	7721753	0.145951	0.664032	5	-0.680555	0.340265	Bacteria	Acidobacteria	Acidobacteriia	Acidobacteriales	uncultured	uncultured bacterium
2022	S	OTU127	24	561.995	10343042	0.162808	0.702899	5	0.414251	0	Bacteria	Proteobacteria	Gammaproteobacteria	CCD24	uncultured bacterium	uncultured bacterium
2022	S	OTU648	25	57.1644	386149	0.189313	0.81	5	0.596718	0	Bacteria	Bacteroidetes	Bacteroidia	Chitinophagales	Chitinophagaceae	uncultured
2022	S	OTU262	24	53.9253	379739	0.183064	0.82971	5	0.414251	0	Bacteria	Gemmatimonadetes	Gemmatimonadetes	Gemmatimonadales	Gemmatimonadaceae	uncultured
2022	S	OTU211	15	1358.11	26086773	0.0507498	0.657143	5	-2.1403	0.444444	Bacteria	Bacteroidetes	Bacteroidia	Chitinophagales	Saprospiraceae	uncultured
2022	S	OTU372	25	65.6321	1991465	0.183936	0.766667	5	0.596718	0	Bacteria	Gemmatimonadetes	Gemmatimonadetes	Gemmatimonadales	Gemmatimonadaceae	uncultured
2022	S	OTU1338	23	826.267	14772432	0.146758	0.667984	5	-0.680555	0.340265	Bacteria	Bacteroidetes	Bacteroidia	Flavobacteriales	Flavobacteriaceae	Flavobacterium
2022	S	OTU981	26	605.096	13993493	0.188693	0.735385	5	0.779186	0	Bacteria	Proteobacteria	Alphaproteobacteria	Sphingomonadales	Sphingomonadaceae	Sphingomonas
2022	S	OTU320	19	1142.73	25180893	0.102743	0.654971	5	-1.77536	0.465374	Bacteria	Proteobacteria	Deltaproteobacteria	Myxococcales	Polyangiaceae	Pajaroellobacter
2022	S	OTU822	24	839.6	14780333	0.15442	0.663043	5	-0.498087	0.329861	Bacteria	Bacteroidetes	Bacteroidia	Flavobacteriales	Weeksellaceae	Chryseobacterium
2022	S	OTU937	28	626.305	14132058	0.202263	0.722222	5	1.14412	0	Bacteria	Proteobacteria	Alphaproteobacteria	Sphingomonadales	Sphingomonadaceae	Sphingomonas
2022	S	OTU424	24	175.386	3393420	0.176589	0.764493	5	0.414251	0	Bacteria	Planctomycetes	Phycisphaerae	Tepidisphaerales	WD2101 soil group	uncultured bacterium
2022	S	OTU239	27	63.9788	398971	0.201192	0.774929	5	0.961654	0	Bacteria	Acidobacteria	Acidobacteriia	Acidobacteriales	uncultured
2022	S	OTU86	21	2196.01	51818420	0.11403	0.566667	5	-0.498087	0.172336	Bacteria	Planctomycetes	Phycisphaerae	Tepidisphaerales	WD2101 soil group	uncultured bacterium
2022	S	OTU259	28	67.8054	405410	0.207099	0.761905	5	1.14412	0	Bacteria	Nitrospirae	Nitrospira	Nitrospirales	Nitrospiraceae	Nitrospira
2022	S	OTU631	23	54.423	1641032	0.169814	0.774704	5	0.231783	0	Bacteria	Proteobacteria	Deltaproteobacteria	Myxococcales	Haliangiaceae	Haliangium
2022	S	OTU58172	24	53.9253	379739	0.183064	0.82971	5	0.414251	0	Bacteria	Proteobacteria	Deltaproteobacteria	Myxococcales
2021	S	OTU24	6	873	6911108957	1.60985e-08	0.6	6	0	0	Bacteria	Proteobacteria	Gammaproteobacteria	Betaproteobacteriales	SC-I-84	uncultured bacterium
2021	S	OTU100	6	873	6911108957	1.60985e-08	0.6	6	0	0	Bacteria	Proteobacteria	Gammaproteobacteria	Betaproteobacteriales	SC-I-84	uncultured bacterium
2021	S	OTU35	7	340.65	4065358224	1.0571e-09	0.619048	6	0	0	Bacteria	Proteobacteria	Gammaproteobacteria	Betaproteobacteriales	SC-I-84	uncultured bacterium
2021	S	OTU5250	8	773.392	6504573161	1.05829e-09	0.571429	6	0	0	Bacteria	Bacteroidetes	Bacteroidia	Flavobacteriales	Flavobacteriaceae	Flavobacterium
2021	S	OTU93	5	65.3333	813071644	1.05286e-09	0.8	6	0	0	Bacteria	Proteobacteria	Alphaproteobacteria	uncultured	uncultured bacterium	uncultured bacterium
2021	S	OTU46	18	916.161	3558736154	0.011004	0.653595	7	-1.09396	0.401235	Bacteria	Proteobacteria	Alphaproteobacteria	Caulobacterales	Caulobacteraceae	Phenylobacterium
2021	S	OTU88	17	1674.44	97255610	0.00100363	0.595588	7	-1.37839	0.415225	Bacteria	Proteobacteria	Gammaproteobacteria	Xanthomonadales	Xanthomonadaceae	Arenimonas
2021	S	OTU7	20	232.666	6086232	0.0141034	0.705263	7	-0.809529	0.42	Bacteria	Proteobacteria	Deltaproteobacteria	Myxococcales	P3OB-42
2021	S	OTU53	19	81.2773	72647600	0.00245727	0.766082	7	0.612617	0	Bacteria	Acidobacteria	Holophagae	Subgroup 7	uncultured bacterium	uncultured bacterium
2021	S	OTU2	21	445.785	32443017	0.00436146	0.719048	7	1.18148	0	Bacteria	Bacteroidetes	Bacteroidia	Chitinophagales	Chitinophagaceae	uncultured
2021	S	OTU65	20	209.824	770491298	0.0113499	0.721053	7	-0.5251	0.375	Bacteria	Planctomycetes	Planctomycetacia	Pirellulales	Pirellulaceae	Pirellula
2021	S	OTU185	18	500.899	2129538038	0.00216908	0.72549	7	0.0437583	0.104938	Bacteria	Proteobacteria	Gammaproteobacteria	Betaproteobacteriales	SC-I-84	uncultured Rhodocyclaceae bacterium
2021	S	OTU267	20	1568.74	6392014559	0.00252839	0.673684	7	0.612617	0.095	Bacteria	Proteobacteria	Gammaproteobacteria	Betaproteobacteriales	Burkholderiaceae	Comamonas
2021	S	OTU96	21	674.714	1850260439	0.00971476	0.666667	7	0.328188	0.244898	Bacteria	Planctomycetes	Planctomycetacia	Pirellulales	Pirellulaceae	uncultured
2021	S	OTU85	23	2067.27	7041382850	0.00886084	0.640316	7	1.18148	0.15879	Bacteria	Proteobacteria	Alphaproteobacteria	Elsterales	uncultured	uncultured bacterium
2021	S	OTU94	17	490.888	2083949095	0.0013973	0.757353	7	-0.5251	0.207612	Bacteria	Acidobacteria	Acidobacteriia	Acidobacteriales	Acidobacteriaceae (Subgroup 1)	uncultured
2021	S	OTU261	22	453.205	32546680	0.00466749	0.714286	7	1.4659	0	Bacteria	Acidobacteria	Subgroup 6	uncultured Acidobacteria bacterium	uncultured Acidobacteria bacterium	uncultured Acidobacteria bacterium
2021	S	OTU80	23	326.263	1090833271	0.00812576	0.687747	7	0.897046	0.226843	Bacteria	Acidobacteria	Subgroup 5	uncultured Acidobacteria bacterium	uncultured Acidobacteria bacterium	uncultured Acidobacteria bacterium
2021	S	OTU199	19	675.402	2890789209	0.002506	0.695906	7	0.328188	0.099723	Bacteria	Acidobacteria	Subgroup 6	uncultured Acidobacteria bacterium	uncultured Acidobacteria bacterium	uncultured Acidobacteria bacterium
2021	S	OTU393	14	75.204	763368	0.000604577	0.703297	7	-1.94725	0.408163	Bacteria	Actinobacteria	Actinobacteria	Propionibacteriales	Nocardioidaceae	Nocardioides
2021	S	OTU23635	19	81.2773	72647600	0.00245727	0.766082	7	0.612617	0	Bacteria	Proteobacteria	Gammaproteobacteria	Betaproteobacteriales	Burkholderiaceae
2021	S	OTU115	13	12.2987	1380	0.000602264	0.769231	7	-1.94725	0.35503	Bacteria	Bacteroidetes	Bacteroidia	Chitinophagales	Saprospiraceae	uncultured
2021	S	OTU313	21	439.985	11885067	0.016919	0.661905	7	-0.809529	0.444444	Bacteria	Planctomycetes	Planctomycetacia	Planctomycetales	uncultured	uncultured bacterium
2021	S	OTU404	19	81.2773	72647600	0.00245727	0.766082	7	0.612617	0	Bacteria	Acidobacteria	Acidobacteriia	Acidobacteriales	Koribacteraceae	Candidatus Koribacter
2021	S	OTU84	19	32.6165	287398	0.0112755	0.754386	7	-0.809529	0.387812	Bacteria	Proteobacteria	Deltaproteobacteria	Myxococcales	BIrii41	uncultured bacterium
2021	S	OTU263	20	690.821	1961212548	0.0103093	0.642105	7	-0.240671	0.32	Bacteria	Proteobacteria	Alphaproteobacteria	Micropepsales	Micropepsaceae	uncultured
2021	S	OTU253	21	445.785	32443017	0.00436146	0.719048	7	1.18148	0	Bacteria	Acidobacteria	Blastocatellia (Subgroup 4)	DS-100	uncultured Acidobacteria bacterium	uncultured Acidobacteria bacterium
2021	S	OTU83	23	326.263	1090833271	0.00812576	0.687747	7	0.897046	0.226843	Bacteria	Proteobacteria	Gammaproteobacteria	Betaproteobacteriales	SC-I-84	uncultured bacterium
2021	S	OTU153	22	453.205	32546680	0.00466749	0.714286	7	1.4659	0	Bacteria	Bacteroidetes	Bacteroidia	Chitinophagales	Chitinophagaceae	Parafilimonas
2021	S	OTU436	18	922.8	3459258178	0.00140134	0.705882	7	-0.5251	0.277778	Bacteria	Bacteroidetes	Bacteroidia	Cytophagales	Microscillaceae	uncultured
2021	S	OTU1553	23	1500.7	130401655	0.0220151	0.616601	7	-0.809529	0.476371	Bacteria	Actinobacteria	Actinobacteria	Micrococcales	Microbacteriaceae	Lysinimonas
2021	S	OTU16	8	11.4597	835395	3.17235e-06	0.785714	8	0	0	Bacteria	Proteobacteria	Alphaproteobacteria	Micropepsales	Micropepsaceae	uncultured
2021	S	OTU62	10	164.246	4997463	3.00227e-05	0.666667	8	0	0	Bacteria	Proteobacteria	Gammaproteobacteria	Betaproteobacteriales	SC-I-84	uncultured bacterium
2021	S	OTU79	11	192.392	5088583	3.85332e-05	0.636364	8	0	0	Bacteria	Acidobacteria	Subgroup 6	uncultured bacterium	uncultured bacterium	uncultured bacterium
2021	S	OTU362	8	11.4597	835395	3.17235e-06	0.785714	8	0	0	Bacteria	Bacteroidetes	Bacteroidia	Flavobacteriales	Flavobacteriaceae	Flavobacterium
2021	S	OTU421	10	725.675	1309096824	1.19285e-05	0.622222	8	0	0	Bacteria	Proteobacteria	Alphaproteobacteria	Micropepsales	Micropepsaceae	uncultured
2021	S	OTU579	12	4831.86	16334194178	1.65311e-05	0.530303	8	0	0	Bacteria	Acidobacteria	Acidobacteriia	Solibacterales	Solibacteraceae (Subgroup 3)	Candidatus Solibacter
2021	S	OTU10	30	325.003	39473052	0.0586032	0.632184	9	1.58784	0.277778	Bacteria	Proteobacteria	Gammaproteobacteria	Betaproteobacteriales	Burkholderiaceae	Piscinibacter
2021	S	OTU13	32	996.4	3832848424	0.0924002	0.576613	9	-0.990908	0.498047	Bacteria	Proteobacteria	Gammaproteobacteria	Betaproteobacteriales	SC-I-84	uncultured proteobacterium
2021	S	OTU26	25	187.805	15037545	0.0443026	0.67	9	0.62081	0.2112	Bacteria	Rokubacteria	NC10	Rokubacteriales	uncultured bacterium	uncultured bacterium
2021	S	OTU9	23	386.113	236076965	0.0207704	0.667984	9	-0.990908	0.385633	Bacteria	Proteobacteria	Deltaproteobacteria	Myxococcales	bacteriap25
2021	S	OTU218	23	910.585	184993665	0.0188968	0.656126	9	-1.31325	0.42344	Bacteria	Proteobacteria	Deltaproteobacteria	Myxococcales	Haliangiaceae	Haliangium
2021	S	OTU171	30	325.003	39473052	0.0586032	0.632184	9	1.58784	0.277778	Bacteria	Proteobacteria	Gammaproteobacteria	Xanthomonadales	Xanthomonadaceae	Lysobacter
2021	S	OTU148	28	156.216	9855546	0.052163	0.664021	9	0.943153	0.293367	Bacteria	Proteobacteria	Alphaproteobacteria	Rhizobiales	Xanthobacteraceae	uncultured
2021	S	OTU116	30	930.03	3611799527	0.0844003	0.586207	9	-0.990908	0.491111	Bacteria	Gemmatimonadetes	Gemmatimonadetes	Gemmatimonadales	Gemmatimonadaceae	Gemmatimonas
2021	S	OTU259	28	906.17	3611601151	0.0840495	0.579365	9	-1.95794	0.5	Bacteria	Nitrospirae	Nitrospira	Nitrospirales	Nitrospiraceae	Nitrospira
2021	S	OTU63	22	238.849	503064569	0.0248843	0.753247	9	-0.0238773	0.165289	Bacteria	Bacteroidetes	Bacteroidia	Chitinophagales	Chitinophagaceae	Flavisolibacter
2021	S	OTU234	24	419.709	838181457	0.0273291	0.706522	9	0.298466	0.21875	Bacteria	Actinobacteria	Thermoleophilia	Solirubrobacterales	Solirubrobacteraceae	Solirubrobacter
2021	S	OTU27	27	444.186	1160042385	0.0655483	0.60114	9	-0.668564	0.444444	Bacteria	Proteobacteria	Alphaproteobacteria	Elsterales	uncultured	uncultured bacterium
2021	S	OTU103	25	2354.49	4601670487	0.0384248	0.696667	9	0.62081	0.2176	Bacteria	Proteobacteria	Gammaproteobacteria	Betaproteobacteriales	Burkholderiaceae	Cupriavidus
2021	S	OTU322	28	331.533	348688535	0.0655165	0.626984	9	-0.0238773	0.408163	Bacteria	Proteobacteria	Alphaproteobacteria	Caulobacterales	Caulobacteraceae	Caulobacter
2021	S	OTU106	24	430.411	509240940	0.024447	0.681159	9	-0.346221	0.329861	Bacteria	Proteobacteria	Gammaproteobacteria	Betaproteobacteriales	A21b	uncultured beta proteobacterium
2021	S	OTU149	28	827.158	502101663	0.0627002	0.608466	9	0.298466	0.375	Bacteria	Proteobacteria	Alphaproteobacteria	Rhizobiales	KF-JG30-B3
2021	S	OTU150	30	590.665	1049673601	0.0761866	0.602299	9	-0.346221	0.464444	Bacteria	Proteobacteria	Alphaproteobacteria	uncultured	uncultured bacterium	uncultured bacterium
2021	S	OTU162	29	458.007	952168684	0.0776265	0.603448	9	-0.990908	0.485137	Bacteria	Planctomycetes	Phycisphaerae	Tepidisphaerales	WD2101 soil group	uncultured bacterium
2021	S	OTU241	24	34.2121	776010	0.0427931	0.721014	9	0.298466	0.21875	Bacteria	Actinobacteria	Thermoleophilia	Gaiellales	uncultured	uncultured bacterium
2021	S	OTU324	20	216.58	7005285	0.0137514	0.668421	9	-2.28028	0.455	Bacteria	Chloroflexi	KD4-96	uncultured bacterium	uncultured bacterium	uncultured bacterium
2021	S	OTU342	25	272.952	484771641	0.0309747	0.73	9	0.943153	0.1472	Bacteria	Actinobacteria	Actinobacteria	Micromonosporales	Micromonosporaceae
2021	S	OTU48	23	195.775	408524465	0.0277845	0.750988	9	0.298466	0.15879	Bacteria	Proteobacteria	Deltaproteobacteria	Myxococcales	Sandaracinaceae	uncultured
2021	S	OTU114	30	325.003	39473052	0.0586032	0.632184	9	1.58784	0.277778	Bacteria	Proteobacteria	Gammaproteobacteria	Betaproteobacteriales	TRA3-20	uncultured bacterium
2021	S	OTU340	24	1167.11	4760766956	0.0304166	0.713768	9	0.62081	0.152778	Bacteria	Proteobacteria	Alphaproteobacteria	Reyranellales	Reyranellaceae	Reyranella
2021	S	OTU25402	25	452.679	510265332	0.0259739	0.68	9	-0.0238773	0.32	Bacteria	Proteobacteria	Alphaproteobacteria	Reyranellales	Reyranellaceae	Reyranella
2021	S	OTU131	24	1167.11	4760766956	0.0304166	0.713768	9	0.62081	0.152778	Bacteria	Proteobacteria	Deltaproteobacteria	Desulfuromonadales	Geobacteraceae	Geobacter
2021	S	OTU266	27	138.889	8840582	0.0514373	0.669516	9	0.62081	0.301783	Bacteria	Planctomycetes	Planctomycetacia	Gemmatales	Gemmataceae	uncultured
2021	SM	OTU18	20	1255.02	39187769	0.0332652	0.573684	0	1.98395	0	Bacteria	Acidobacteria	Subgroup 6	uncultured Acidobacteria bacterium	uncultured Acidobacteria bacterium	uncultured Acidobacteria bacterium
2021	SM	OTU67	18	785.901	22982561	0.0843588	0.679739	0	-1.53802	0.475309	Bacteria	Verrucomicrobia	Verrucomicrobiae	Pedosphaerales	Pedosphaeraceae	ADurb.Bin063-1
2021	SM	OTU20	13	3.19263	1046	0.00138126	0.807692	0	-0.755357	0	Bacteria	Acidobacteria	Subgroup 6	uncultured bacterium	uncultured bacterium	uncultured bacterium
2021	SM	OTU4	17	57.5661	608596	0.0405423	0.705882	0	0.809962	0	Bacteria	Proteobacteria	Gammaproteobacteria	Betaproteobacteriales	Burkholderiaceae	Ramlibacter
2021	SM	OTU9	18	1104.91	134229675	0.0126652	0.594771	0	1.20129	0	Bacteria	Proteobacteria	Deltaproteobacteria	Myxococcales	bacteriap25
2021	SM	OTU52	17	1028.13	39186651	0.0027245	0.647059	0	0.809962	0	Bacteria	Verrucomicrobia	Verrucomicrobiae	Pedosphaerales	Pedosphaeraceae
2021	SM	OTU24	14	185.074	9992846	0.00130974	0.725275	0	-0.755357	0.132653	Bacteria	Proteobacteria	Gammaproteobacteria	Betaproteobacteriales	SC-I-84	uncultured bacterium
2021	SM	OTU22	19	884.744	24476165	0.0856691	0.649123	0	-1.14669	0.465374	Bacteria	Latescibacteria	uncultured bacterium	uncultured bacterium	uncultured bacterium	uncultured bacterium
2021	SM	OTU21	16	3608.85	160860526	0.000917948	0.583333	0	-1.92935	0.46875	Bacteria	Actinobacteria	Actinobacteria	Propionibacteriales	Nocardioidaceae	Nocardioides
2021	SM	OTU94	17	870.739	36793535	0.00272397	0.661765	0	0.809962	0	Bacteria	Acidobacteria	Acidobacteriia	Acidobacteriales	Acidobacteriaceae (Subgroup 1)	uncultured
2021	SM	OTU56	16	199.239	7221274	0.0046503	0.666667	0	0.418632	0	Bacteria	Acidobacteria	Acidobacteriia	Acidobacteriales	uncultured	uncultured Acidobacteria bacterium
2021	SM	OTU25	16	825.818	41696295	0.00169449	0.708333	0	0.0273021	0.117188	Bacteria	Chloroflexi	Ktedonobacteria	Ktedonobacterales	JG30-KF-AS9	uncultured bacterium
2021	SM	OTU263	16	220.998	12536396	0.00969242	0.65	0	0.418632	0	Bacteria	Proteobacteria	Alphaproteobacteria	Micropepsales	Micropepsaceae	uncultured
2021	SM	OTU31	15	75.3916	3767272	0.00513257	0.742857	0	0.0273021	0	Bacteria	Chloroflexi	Ktedonobacteria	Ktedonobacterales	JG30-KF-AS9	uncultured bacterium
2021	SM	OTU32	15	124.205	5584439	0.00096563	0.666667	0	-1.53802	0.391111	Bacteria	Actinobacteria	Thermoleophilia	Gaiellales	uncultured	uncultured bacterium
2021	SM	OTU148	18	800.181	25705247	0.0777021	0.666667	0	-1.14669	0.444444	Bacteria	Proteobacteria	Alphaproteobacteria	Rhizobiales	Xanthobacteraceae	uncultured
2021	SM	OTU89	15	120.952	1912662	0.0155913	0.685714	0	0.0273021	0	Bacteria	Armatimonadetes	Chthonomonadetes	Chthonomonadales	uncultured bacterium	uncultured bacterium
2021	SM	OTU19	15	36.2738	3305009	0.0555956	0.761905	0	-1.14669	0.32	Bacteria	Proteobacteria	Gammaproteobacteria	Betaproteobacteriales	Burkholderiaceae	Burkholderia-Caballeronia-Paraburkholderia
2021	SM	OTU160	18	735.157	95654693	0.00385609	0.627451	0	1.20129	0	Bacteria	Chloroflexi	Anaerolineae	Anaerolineales	Anaerolineaceae	UTCFX1
2021	SM	OTU124	16	791.886	34825325	0.00230763	0.683333	0	0.418632	0	Bacteria	Latescibacteria	uncultured bacterium	uncultured bacterium	uncultured bacterium	uncultured bacterium
2021	SM	OTU195	20	1004.06	32098701	0.0801465	0.621053	0	-0.364028	0.42	Bacteria	Gemmatimonadetes	Gemmatimonadetes	Gemmatimonadales	Gemmatimonadaceae	uncultured
2021	SM	OTU27	17	665.933	89310921	0.0037965	0.639706	0	0.809962	0	Bacteria	Proteobacteria	Alphaproteobacteria	Elsterales	uncultured	uncultured bacterium
2021	SM	OTU99	15	75.3916	3767272	0.00513257	0.742857	0	0.0273021	0	Bacteria	Proteobacteria	Alphaproteobacteria	Dongiales	Dongiaceae	Dongia
2021	SM	OTU286	15	328.48	13083178	0.0249256	0.714286	0	0.0273021	0	Bacteria	Verrucomicrobia	Verrucomicrobiae	Pedosphaerales	Pedosphaeraceae	uncultured bacterium
2021	SM	OTU234	17	870.739	36793535	0.00272397	0.661765	0	0.809962	0	Bacteria	Actinobacteria	Thermoleophilia	Solirubrobacterales	Solirubrobacteraceae	Solirubrobacter
2021	SM	OTU102	15	927.933	125672182	0.00111472	0.619048	0	-1.53802	0.391111	Bacteria	Acidobacteria	Acidobacteriia	Acidobacteriales	uncultured	uncultured bacterium
2021	SM	OTU306	14	63.5285	3147907	0.000952391	0.703297	0	-1.53802	0.336735	Bacteria	Actinobacteria	Thermoleophilia	Gaiellales	uncultured
2021	SM	OTU51	17	1836.76	249893377	0.0432699	0.595588	0	0.0273021	0.207612	Bacteria	Acidobacteria	Acidobacteriia	Acidobacteriales	uncultured	uncultured Acidobacteria bacterium
2021	SM	OTU846	19	349.289	9540220	0.0792069	0.660819	0	-0.755357	0.432133	Bacteria	Chloroflexi	Ktedonobacteria	Ktedonobacterales	JG30-KF-AS9	uncultured bacterium
2021	SM	OTU69	18	785.901	22982561	0.0843588	0.679739	0	-1.53802	0.475309	Bacteria	Bacteroidetes	Bacteroidia	Chitinophagales	Chitinophagaceae	uncultured
2021	SM	OTU135	17	1099.54	44747078	0.00551335	0.669118	0	0.809962	0	Bacteria	Chloroflexi	TK10	uncultured bacterium	uncultured bacterium	uncultured bacterium
2021	SM	OTU54	19	1158.73	36423738	0.0307356	0.590643	0	1.59262	0	Bacteria	Actinobacteria	Actinobacteria	Micromonosporales	Micromonosporaceae	Hamadaea
2021	SM	OTU152	14	907.954	125110874	0.00100972	0.615385	0	-1.92935	0.408163	Bacteria	Proteobacteria	Gammaproteobacteria	Betaproteobacteriales	Rhodocyclaceae	Azovibrio
2021	SM	OTU233	17	2138.71	75372785	0.0102879	0.580882	0	0.809962	0	Bacteria	Proteobacteria	Deltaproteobacteria	Myxococcales	Phaselicystidaceae	Phaselicystis
2021	SM	OTU269	16	135.636	3051739	0.0287965	0.675	0	0.418632	0	Bacteria	Latescibacteria	uncultured bacterium	uncultured bacterium	uncultured bacterium	uncultured bacterium
2021	SM	OTU38	15	826.503	27804343	0.0102995	0.657143	0	0.0273021	0	Bacteria	Acidobacteria	Subgroup 6	uncultured Acidobacteria bacterium	uncultured Acidobacteria bacterium	uncultured Acidobacteria bacterium
2021	SM	OTU144	16	141.52	2250024	0.0162846	0.633333	0	0.418632	0	Bacteria	Bacteroidetes	Bacteroidia	Chitinophagales	Chitinophagaceae	Ferruginibacter
2021	SM	OTU58425	17	57.5661	608596	0.0405423	0.705882	0	0.809962	0	Bacteria	Acidobacteria	Acidobacteriia	Acidobacteriales	uncultured	uncultured bacterium
2021	SM	OTU191	15	1421.07	52287632	0.0206511	0.619048	0	0.0273021	0	Bacteria	Proteobacteria	Deltaproteobacteria	Myxococcales	Sandaracinaceae	uncultured
2021	SM	OTU244	16	222.668	7803352	0.0302112	0.658333	0	0.418632	0	Bacteria	Chloroflexi	Ktedonobacteria	C0119	uncultured bacterium	uncultured bacterium
2021	SM	OTU422	16	28.8672	321528	0.0398329	0.741667	0	0.418632	0	Bacteria	Acidobacteria	Acidobacteriia	Solibacterales	Solibacteraceae (Subgroup 3)	Candidatus Solibacter
2021	SM	OTU172	17	665.933	89310921	0.0037965	0.639706	0	0.809962	0	Bacteria	Actinobacteria	Thermoleophilia	Solirubrobacterales	Solirubrobacteraceae	uncultured
2021	SM	OTU403	18	1083.87	136922665	0.0135234	0.588235	0	1.20129	0	Bacteria	Proteobacteria	Deltaproteobacteria	Myxococcales	Polyangiaceae	Pajaroellobacter
2022	SM	OTU2	17	217.848	75787578	0.00307053	0.698529	0	0.65264	0	Bacteria	Bacteroidetes	Bacteroidia	Chitinophagales	Chitinophagaceae	uncultured
2022	SM	OTU0	20	600.585	121621972	0.00761209	0.626316	0	-1.07494	0.48	Bacteria	Proteobacteria	Gammaproteobacteria	Pseudomonadales	Pseudomonadaceae	Pseudomonas
2022	SM	OTU11	21	534.063	195302242	0.00438541	0.661905	0	2.6347	0	Bacteria	Proteobacteria	Gammaproteobacteria	Betaproteobacteriales	Nitrosomonadaceae	mle1-7
2022	SM	OTU84	14	220.024	127983033	0.000446176	0.791209	0	-0.383906	0	Bacteria	Proteobacteria	Deltaproteobacteria	Myxococcales	BIrii41	uncultured bacterium
2022	SM	OTU32	19	396.516	79625736	0.00702264	0.649123	0	-1.07494	0.465374	Bacteria	Actinobacteria	Thermoleophilia	Gaiellales	uncultured	uncultured bacterium
2022	SM	OTU14	15	576.324	214126948	0.00060952	0.733333	0	-0.0383906	0	Bacteria	Proteobacteria	Alphaproteobacteria	Micropepsales	Micropepsaceae
2022	SM	OTU6	16	182.357	8524051	0.00445987	0.708333	0	-0.383906	0.21875	Bacteria	Proteobacteria	Gammaproteobacteria	Xanthomonadales	Rhodanobacteraceae	Rhodanobacter
2022	SM	OTU269	16	207.831	125223575	0.00120821	0.666667	0	0.307125	0	Bacteria	Latescibacteria	uncultured bacterium	uncultured bacterium	uncultured bacterium	uncultured bacterium
2022	SM	OTU465	17	397.535	166932946	0.00200115	0.661765	0	0.65264	0	Bacteria	Acidobacteria	Blastocatellia (Subgroup 4)	Pyrinomonadales	Pyrinomonadaceae	RB41
2022	SM	OTU201	15	667.129	264757753	0.000218239	0.685714	0	-1.76597	0.444444	Bacteria	Actinobacteria	Actinobacteria	Corynebacteriales	Mycobacteriaceae	Mycobacterium
2022	SM	OTU75	15	667.129	264757753	0.000218239	0.685714	0	-1.76597	0.444444	Bacteria	Firmicutes	Bacilli	Bacillales	Bacillaceae	Bacillus
2022	SM	OTU48	19	466.218	172594342	0.00328574	0.660819	0	1.34367	0	Bacteria	Proteobacteria	Deltaproteobacteria	Myxococcales	Sandaracinaceae	uncultured
2022	SM	OTU61	16	2162.83	365112132	0.000251175	0.658333	0	-1.42045	0.429688	Bacteria	Verrucomicrobia	Verrucomicrobiae	Chthoniobacterales	Chthoniobacteraceae	Candidatus Udaeobacter
2022	SM	OTU76	17	1624.76	258171371	0.00167903	0.625	0	0.65264	0	Bacteria	Proteobacteria	Gammaproteobacteria	Pseudomonadales	Pseudomonadaceae	Pseudomonas
2022	SM	OTU216	14	220.024	127983033	0.000446176	0.791209	0	-0.383906	0	Bacteria	Proteobacteria	Alphaproteobacteria	Rhizobiales	Methyloligellaceae	uncultured
2022	SM	OTU177	14	506.888	204194207	0.000189715	0.703297	0	-2.11148	0.459184	Bacteria	Verrucomicrobia	Verrucomicrobiae	Pedosphaerales	Pedosphaeraceae
2022	SM	OTU135	14	2399.08	154893962	0.000703802	0.736264	0	-0.383906	0	Bacteria	Chloroflexi	TK10	uncultured bacterium	uncultured bacterium	uncultured bacterium
2022	SM	OTU71387	20	313.098	114467132	0.00430513	0.684211	0	1.68919	0	Bacteria	Acidobacteria	Subgroup 5	uncultured bacterium	uncultured bacterium	uncultured bacterium
2022	SM	OTU234	22	2253.19	37274317	0.00670199	0.580087	0	0.307125	0.396694	Bacteria	Actinobacteria	Thermoleophilia	Solirubrobacterales	Solirubrobacteraceae	Solirubrobacter
2022	SM	OTU164	14	1149.23	201473686	0.000244752	0.725275	0	-1.42045	0.336735	Bacteria	Verrucomicrobia	Verrucomicrobiae	Pedosphaerales	Pedosphaeraceae	uncultured bacterium
2022	SM	OTU27	21	391.16	47615964	0.00668949	0.590476	0	-0.0383906	0.408163	Bacteria	Proteobacteria	Alphaproteobacteria	Elsterales	uncultured	uncultured bacterium
2022	SM	OTU29	20	664.119	138573233	0.00774759	0.631579	0	-1.07494	0.48	Bacteria	Proteobacteria	Gammaproteobacteria	Xanthomonadales	Rhodanobacteraceae	Dokdonella
2022	SM	OTU166	17	80.3526	33779738	0.0027331	0.742647	0	0.65264	0	Bacteria	Proteobacteria	Gammaproteobacteria	Betaproteobacteriales	Chromobacteriaceae	Pseudogulbenkiania
2022	SM	OTU136	18	228.741	76441303	0.00338416	0.699346	0	0.998156	0	Bacteria	Bacteroidetes	Bacteroidia	Chitinophagales	Chitinophagaceae	Ferruginibacter
2022	SM	OTU316	17	2236.29	62715370	0.00245117	0.698529	0	0.65264	0	Bacteria	Proteobacteria	Deltaproteobacteria	Myxococcales	BIrii41	metagenome
2022	SM	OTU286	15	77.332	29646727	0.003741	0.790476	0	-0.0383906	0	Bacteria	Verrucomicrobia	Verrucomicrobiae	Pedosphaerales	Pedosphaeraceae	uncultured bacterium
2022	SM	OTU111	19	679.574	317512379	0.00171549	0.608187	0	1.34367	0	Bacteria	Proteobacteria	Gammaproteobacteria	Betaproteobacteriales	A21b
2022	SM	OTU165997	15	559.353	192980677	0.00052475	0.752381	0	-0.0383906	0	Bacteria	Proteobacteria	Deltaproteobacteria	Myxococcales	Haliangiaceae	Haliangium
2022	SM	OTU51	16	757.648	274745762	0.000618398	0.708333	0	0.307125	0	Bacteria	Acidobacteria	Acidobacteriia	Acidobacteriales	uncultured	uncultured Acidobacteria bacterium
2022	SM	OTU86696	18	652.77	307952054	0.0016149	0.614379	0	0.998156	0	Bacteria	Bacteroidetes	Bacteroidia	Chitinophagales	Chitinophagaceae	uncultured
2022	SM	OTU204	17	80.3526	33779738	0.0027331	0.742647	0	0.65264	0	Bacteria	Proteobacteria	Deltaproteobacteria	Desulfarculales	Desulfarculaceae	uncultured
2022	SM	OTU107	16	77.8621	33763571	0.00252258	0.758333	0	0.307125	0	Bacteria	Verrucomicrobia	Verrucomicrobiae	Pedosphaerales	Pedosphaeraceae
2022	SM	OTU420	16	8.18986	2154057	0.00342346	0.775	0	0.307125	0	Bacteria	Planctomycetes	Phycisphaerae	Tepidisphaerales	WD2101 soil group	uncultured bacterium
2022	SM	OTU981	20	600.585	121621972	0.00761209	0.626316	0	-1.07494	0.48	Bacteria	Proteobacteria	Alphaproteobacteria	Sphingomonadales	Sphingomonadaceae	Sphingomonas
2022	SM	OTU102	15	559.353	192980677	0.00052475	0.752381	0	-0.0383906	0	Bacteria	Acidobacteria	Acidobacteriia	Acidobacteriales	uncultured	uncultured bacterium
2022	SM	OTU159	18	1389.4	104088946	0.00449865	0.69281	0	0.65264	0.104938	Bacteria	Proteobacteria	Gammaproteobacteria	Betaproteobacteriales	Burkholderiaceae	Burkholderia-Caballeronia-Paraburkholderia
2021	SM	OTU12	18	18.9628	13741	4.29455e-07	0.777778	1	1.09968	0	Bacteria	Verrucomicrobia	Verrucomicrobiae	Chthoniobacterales	Chthoniobacteraceae	Candidatus Udaeobacter
2021	SM	OTU123	19	367.593	40996503	7.32491e-07	0.707602	1	0	0.387812	Bacteria	Acidobacteria	Acidobacteriia	Solibacterales	Solibacteraceae (Subgroup 3)	Candidatus Solibacter
2021	SM	OTU147	18	447.965	49215468	7.68992e-07	0.705882	1	-0.549841	0.444444	Bacteria	Proteobacteria	Alphaproteobacteria	Sphingomonadales	Sphingomonadaceae	Novosphingobium
2021	SM	OTU383	19	367.593	40996503	7.32491e-07	0.707602	1	0	0.387812	Bacteria	Actinobacteria	Actinobacteria	Streptomycetales	Streptomycetaceae	Streptomyces
2021	SM	OTU131	16	404.96	18395196	2.42718e-07	0.7	1	0.549841	0	Bacteria	Proteobacteria	Deltaproteobacteria	Desulfuromonadales	Geobacteraceae	Geobacter
2021	SM	OTU81	11	501.913	14476021	4.06716e-08	0.636364	1	-1.92444	0.46281	Bacteria	Proteobacteria	Gammaproteobacteria	Steroidobacterales	Steroidobacteraceae	uncultured
2021	SM	OTU61	17	15.7321	11554	3.9478e-07	0.794118	1	0.824762	0	Bacteria	Verrucomicrobia	Verrucomicrobiae	Chthoniobacterales	Chthoniobacteraceae	Candidatus Udaeobacter
2021	SM	OTU42	11	20.3584	14941	8.19272e-08	0.763636	1	-0.824762	0	Bacteria	Acidobacteria	Acidobacteriia	Acidobacteriales	uncultured	uncultured bacterium
2021	SM	OTU98	19	367.593	40996503	7.32491e-07	0.707602	1	0	0.387812	Bacteria	Actinobacteria	Actinobacteria	Frankiales	Acidothermaceae	Acidothermus
2021	SM	OTU118	17	658.302	28994889	2.74702e-07	0.691176	1	0.824762	0	Bacteria	Acidobacteria	Acidobacteriia	Acidobacteriales	Koribacteraceae	Candidatus Koribacter
2021	SM	OTU319	18	18.9628	13741	4.29455e-07	0.777778	1	1.09968	0	Bacteria	Proteobacteria	Gammaproteobacteria	Betaproteobacteriales	Nitrosomonadaceae	MND1
2021	SM	OTU167	17	658.302	28994889	2.74702e-07	0.691176	1	0.824762	0	Bacteria	Proteobacteria	Alphaproteobacteria	Reyranellales	Reyranellaceae	Reyranella
2021	SM	OTU98935	18	931.74	24401477	2.13429e-07	0.607843	1	1.09968	0	Bacteria	Bacteroidetes	Bacteroidia	Chitinophagales	Chitinophagaceae	uncultured
2021	SM	OTU393	18	825.726	60307074	7.62073e-07	0.673203	1	-0.549841	0.444444	Bacteria	Actinobacteria	Actinobacteria	Propionibacteriales	Nocardioidaceae	Nocardioides
2021	SM	OTU100	17	639.172	21287052	3.88739e-07	0.735294	1	0.549841	0.110727	Bacteria	Proteobacteria	Gammaproteobacteria	Betaproteobacteriales	SC-I-84	uncultured bacterium
2021	SM	OTU173	18	18.9628	13741	4.29455e-07	0.777778	1	1.09968	0	Bacteria	Acidobacteria	Acidobacteriia	Acidobacteriales	Acidobacteriaceae (Subgroup 1)	Edaphobacter
2021	SM	OTU109	13	564.533	17311857	1.17303e-07	0.679487	1	-0.274921	0	Bacteria	Actinobacteria	Thermoleophilia	Gaiellales	uncultured
2021	SM	OTU450	18	447.965	49215468	7.68992e-07	0.705882	1	-0.549841	0.444444	Bacteria	Actinobacteria	Actinobacteria	Propionibacteriales	Nocardioidaceae	Kribbella
2021	SM	OTU87	10	13.1995	9960	8.02428e-08	0.822222	1	-1.09968	0	Bacteria	Bacteroidetes	Bacteroidia	Flavobacteriales	Flavobacteriaceae	Flavobacterium
2021	SM	OTU434	18	1170.45	50209918	3.12698e-07	0.633987	1	1.09968	0	Bacteria	Proteobacteria	Gammaproteobacteria	Xanthomonadales	Rhodanobacteraceae	Rhodanobacter
2021	SM	OTU477	12	2949.59	99095718	8.44604e-08	0.681818	1	-0.824762	0.152778	Bacteria	Verrucomicrobia	Verrucomicrobiae	Chthoniobacterales	Chthoniobacteraceae	Chthoniobacter
2021	SM	OTU44559	11	501.913	14476021	4.06716e-08	0.636364	1	-1.92444	0.46281	Bacteria	Actinobacteria	Actinobacteria	Frankiales	Acidothermaceae	Acidothermus
2021	SM	OTU105	18	18.9628	13741	4.29455e-07	0.777778	1	1.09968	0	Bacteria	Rokubacteria	NC10	Rokubacteriales	uncultured bacterium	uncultured bacterium
2021	SM	OTU419	10	457.528	13788608	3.70205e-08	0.666667	1	-2.19937	0.48	Bacteria	Acidobacteria	Subgroup 22	uncultured bacterium	uncultured bacterium	uncultured bacterium
2021	SM	OTU139	17	639.172	21287052	3.88739e-07	0.735294	1	0.549841	0.110727	Bacteria	Proteobacteria	Alphaproteobacteria	Elsterales	uncultured
2021	SM	OTU652	19	367.593	40996503	7.32491e-07	0.707602	1	0	0.387812	Bacteria	Verrucomicrobia	Verrucomicrobiae	Pedosphaerales	Pedosphaeraceae	uncultured bacterium
2022	SM	OTU18	12	181.148	52664194	2.07959e-05	0.69697	1	0.779252	0	Bacteria	Acidobacteria	Subgroup 6	uncultured Acidobacteria bacterium	uncultured Acidobacteria bacterium	uncultured Acidobacteria bacterium
2022	SM	OTU28	13	272.159	153643865	5.0566e-06	0.666667	1	1.20989	0	Bacteria	Bacteroidetes	Bacteroidia	Chitinophagales	Chitinophagaceae	uncultured
2022	SM	OTU66	12	130.693	88924667	2.4037e-06	0.712121	1	0.779252	0	Bacteria	Acidobacteria	Acidobacteriia	Acidobacteriales	uncultured	uncultured Acidobacteria bacterium
2022	SM	OTU94	12	130.693	88924667	2.4037e-06	0.712121	1	0.779252	0	Bacteria	Acidobacteria	Acidobacteriia	Acidobacteriales	Acidobacteriaceae (Subgroup 1)	uncultured
2022	SM	OTU24	14	2754.72	199417269	8.15206e-06	0.626374	1	1.64053	0	Bacteria	Proteobacteria	Gammaproteobacteria	Betaproteobacteriales	SC-I-84	uncultured bacterium
2022	SM	OTU54	12	181.148	52664194	2.07959e-05	0.69697	1	0.779252	0	Bacteria	Actinobacteria	Actinobacteria	Micromonosporales	Micromonosporaceae	Hamadaea
2022	SM	OTU122	11	78.357	67632092	2.38e-06	0.763636	1	0.348613	0	Bacteria	Proteobacteria	Deltaproteobacteria	Myxococcales	bacteriap25	uncultured bacterium
2022	SM	OTU169	10	120.241	109980799	6.17761e-07	0.733333	1	-1.37394	0.42	Bacteria	Actinobacteria	Actinobacteria	Streptomycetales	Streptomycetaceae	Streptomyces
2022	SM	OTU319	12	1536.97	233254110	1.60307e-06	0.681818	1	-0.0820265	0.277778	Bacteria	Proteobacteria	Gammaproteobacteria	Betaproteobacteriales	Nitrosomonadaceae	MND1
2022	SM	OTU161	9	31.6809	679613	1.98017e-05	0.805556	1	-0.512665	0	Bacteria	Acidobacteria	Blastocatellia (Subgroup 4)	Blastocatellales	Blastocatellaceae	uncultured
2022	SM	OTU42	12	810.936	54727036	8.0368e-06	0.69697	1	0.779252	0	Bacteria	Acidobacteria	Acidobacteriia	Acidobacteriales	uncultured	uncultured bacterium
2022	SM	OTU141250	9	75.5732	73320533	5.06384e-07	0.777778	1	-1.80458	0.444444	Bacteria	Acidobacteria	Subgroup 6	uncultured bacterium	uncultured bacterium	uncultured bacterium
2022	SM	OTU846	10	263.878	1741526	6.53888e-05	0.711111	1	-0.943305	0.32	Bacteria	Chloroflexi	Ktedonobacteria	Ktedonobacterales	JG30-KF-AS9	uncultured bacterium
2022	SM	OTU89	11	819.768	174981631	1.22697e-06	0.727273	1	-0.512665	0.297521	Bacteria	Armatimonadetes	Chthonomonadetes	Chthonomonadales	uncultured bacterium	uncultured bacterium
2022	SM	OTU293	10	379.392	10780427	9.85038e-05	0.666667	1	-1.37394	0.42	Bacteria	Bacteroidetes	Bacteroidia	Flavobacteriales	Flavobacteriaceae	Flavobacterium
2022	SM	OTU114	13	318.759	80098313	1.19484e-05	0.653846	1	1.20989	0	Bacteria	Proteobacteria	Gammaproteobacteria	Betaproteobacteriales	TRA3-20	uncultured bacterium
2022	SM	OTU68	11	103.169	38357312	1.62218e-05	0.745455	1	0.348613	0	Bacteria	Acidobacteria	Subgroup 6	uncultured Acidobacteria bacterium	uncultured Acidobacteria bacterium	uncultured Acidobacteria bacterium
2022	SM	OTU210	11	34.4566	39960221	5.79299e-06	0.727273	1	0.348613	0	Bacteria	Actinobacteria	Thermoleophilia	Solirubrobacterales	Solirubrobacteraceae	Conexibacter
2022	SM	OTU134	12	1422.64	293095078	1.23589e-06	0.666667	1	-0.512665	0.375	Bacteria	Actinobacteria	Thermoleophilia	Gaiellales	uncultured	uncultured bacterium
2022	SM	OTU217	12	3623.54	53868895	6.61464e-05	0.621212	1	-0.0820265	0.277778	Bacteria	Acidobacteria	Blastocatellia (Subgroup 4)	Pyrinomonadales	Pyrinomonadaceae	RB41
2022	SM	OTU90	9	256.294	7794963	9.77447e-05	0.694444	1	-1.80458	0.444444	Bacteria	Proteobacteria	Gammaproteobacteria	Aeromonadales	Aeromonadaceae	Aeromonas
2021	SM	OTU76	11	197.1	5805152	2.15988e-05	0.654545	2	0.228292	0.165289	Bacteria	Proteobacteria	Gammaproteobacteria	Pseudomonadales	Pseudomonadaceae	Pseudomonas
2021	SM	OTU107	12	586.283	9734105	6.89902e-05	0.651515	2	-1.22707	0.486111	Bacteria	Verrucomicrobia	Verrucomicrobiae	Pedosphaerales	Pedosphaeraceae
2021	SM	OTU74	11	335.999	5752124	6.35428e-05	0.727273	2	-1.71219	0.495868	Bacteria	Proteobacteria	Deltaproteobacteria	Myxococcales	Haliangiaceae	Haliangium
2021	SM	OTU154	13	2241.68	31938709	2.3705e-06	0.615385	2	-0.256829	0.426036	Bacteria	Proteobacteria	Gammaproteobacteria	Betaproteobacteriales	Burkholderiaceae	Castellaniella
2021	SM	OTU35	12	1808.32	20835737	5.15989e-06	0.712121	2	0.713413	0.152778	Bacteria	Proteobacteria	Gammaproteobacteria	Betaproteobacteriales	SC-I-84	uncultured bacterium
2021	SM	OTU113	11	197.1	5805152	2.15988e-05	0.654545	2	0.228292	0.165289	Bacteria	Proteobacteria	Alphaproteobacteria	Dongiales	Dongiaceae	Dongia
2021	SM	OTU53	12	124.841	2892068	1.00659e-05	0.666667	2	1.19853	0	Bacteria	Acidobacteria	Holophagae	Subgroup 7	uncultured bacterium	uncultured bacterium
2021	SM	OTU82	12	573.541	8957926	8.09799e-05	0.681818	2	-1.71219	0.5	Bacteria	Actinobacteria	Actinobacteria	Frankiales	Acidothermaceae	Acidothermus
2021	SM	OTU63	12	226.976	4647091	7.03464e-06	0.712121	2	1.19853	0	Bacteria	Bacteroidetes	Bacteroidia	Chitinophagales	Chitinophagaceae	Flavisolibacter
2021	SM	OTU161	12	205.365	11393658	3.04028e-06	0.69697	2	0.228292	0.277778	Bacteria	Acidobacteria	Blastocatellia (Subgroup 4)	Blastocatellales	Blastocatellaceae	uncultured
2021	SM	OTU267	11	20.7106	2325661	2.77328e-06	0.781818	2	0.228292	0.165289	Bacteria	Proteobacteria	Gammaproteobacteria	Betaproteobacteriales	Burkholderiaceae	Comamonas
2021	SM	OTU586	12	226.976	4647091	7.03464e-06	0.712121	2	1.19853	0	Bacteria	Actinobacteria	Actinobacteria	Micromonosporales	Micromonosporaceae	Catellatospora
2021	SM	OTU114	12	1546.68	17620613	1.63792e-05	0.606061	2	1.19853	0	Bacteria	Proteobacteria	Gammaproteobacteria	Betaproteobacteriales	TRA3-20	uncultured bacterium
2021	SM	OTU170	11	34.2328	4486324	2.05753e-06	0.781818	2	-0.256829	0.297521	Bacteria	Verrucomicrobia	Verrucomicrobiae	Chthoniobacterales	Chthoniobacteraceae	Chthoniobacter
2021	SM	OTU157	14	2714.66	30101814	5.24529e-05	0.571429	2	0.228292	0.408163	Bacteria	Proteobacteria	Gammaproteobacteria	Betaproteobacteriales	Rhodocyclaceae	Azoarcus
2021	SM	OTU146	12	205.365	11393658	3.04028e-06	0.69697	2	0.228292	0.277778	Bacteria	Acidobacteria	Acidobacteriia	Solibacterales	Solibacteraceae (Subgroup 3)	Bryobacter
2021	SM	OTU226	10	227.38	8365918	9.85091e-07	0.733333	2	-1.71219	0.48	Bacteria	Acidobacteria	Blastocatellia (Subgroup 4)	11-24	uncultured bacterium	uncultured bacterium
2022	SM	OTU15	24	978.174	17321192	0.16871	0.583333	2	1.2817	0	Bacteria	Proteobacteria	Alphaproteobacteria	Sphingomonadales	Sphingomonadaceae	Sphingomonas
2022	SM	OTU3	18	913.491	26852602	0.109983	0.620915	2	-1.61034	0.444444	Bacteria	Nitrospirae	Nitrospira	Nitrospirales	Nitrospiraceae	Nitrospira
2022	SM	OTU20	26	823.787	19199866	0.1736	0.563077	2	2.7637	0	Bacteria	Acidobacteria	Subgroup 6	uncultured bacterium	uncultured bacterium	uncultured bacterium
2022	SM	OTU39	22	121.437	170284	0.118706	0.662338	2	0.799691	0	Bacteria	Acidobacteria	Acidobacteriia	Solibacterales	Solibacteraceae (Subgroup 3)	Candidatus Solibacter
2022	SM	OTU12	21	247.185	8981008	0.151647	0.714286	2	0.558688	0	Bacteria	Verrucomicrobia	Verrucomicrobiae	Chthoniobacterales	Chthoniobacteraceae	Candidatus Udaeobacter
2022	SM	OTU58	22	812.216	17402924	0.130958	0.601732	2	0.799691	0	Bacteria	Acidobacteria	Blastocatellia (Subgroup 4)	Pyrinomonadales	Pyrinomonadaceae	RB41
2022	SM	OTU9	19	43.0935	87544	0.0990184	0.730994	2	0.0766827	0	Bacteria	Proteobacteria	Deltaproteobacteria	Myxococcales	bacteriap25
2022	SM	OTU52	19	609.991	13755389	0.125357	0.684211	2	-0.646326	0.265928	Bacteria	Verrucomicrobia	Verrucomicrobiae	Pedosphaerales	Pedosphaeraceae
2022	SM	OTU36	18	22.0469	338499	0.130996	0.732026	2	-0.16432	0	Bacteria	Actinobacteria	Thermoleophilia	Gaiellales	uncultured	uncultured bacterium
2022	SM	OTU7	17	555.626	5554514	0.093752	0.727941	2	-0.405323	0	Bacteria	Proteobacteria	Deltaproteobacteria	Myxococcales	P3OB-42
2022	SM	OTU73	19	1590.01	11429012	0.108707	0.608187	2	-1.85134	0.487535	Bacteria	Proteobacteria	Gammaproteobacteria	Enterobacteriales	Enterobacteriaceae	Enterobacter
2022	SM	OTU105	23	721.696	22345410	0.16301	0.612648	2	1.04069	0	Bacteria	Rokubacteria	NC10	Rokubacteriales	uncultured bacterium	uncultured bacterium
2022	SM	OTU69	20	189.123	4784575	0.147343	0.684211	2	0.317685	0	Bacteria	Bacteroidetes	Bacteroidia	Chitinophagales	Chitinophagaceae	uncultured
2022	SM	OTU10	19	43.0935	87544	0.0990184	0.730994	2	0.0766827	0	Bacteria	Proteobacteria	Gammaproteobacteria	Betaproteobacteriales	Burkholderiaceae	Piscinibacter
2022	SM	OTU53	22	954.672	27294003	0.133787	0.619048	2	0.799691	0	Bacteria	Acidobacteria	Holophagae	Subgroup 7	uncultured bacterium	uncultured bacterium
2022	SM	OTU45	20	26.0186	445487	0.146553	0.721053	2	0.317685	0	Bacteria	Acidobacteria	Blastocatellia (Subgroup 4)	11-24	uncultured bacterium	uncultured bacterium
2022	SM	OTU123	14	148.299	5488464	0.0534655	0.769231	2	-1.36933	0.132653	Bacteria	Acidobacteria	Acidobacteriia	Solibacterales	Solibacteraceae (Subgroup 3)	Candidatus Solibacter
2022	SM	OTU38	24	1424.57	29757921	0.149075	0.57971	2	1.2817	0	Bacteria	Acidobacteria	Subgroup 6	uncultured Acidobacteria bacterium	uncultured Acidobacteria bacterium	uncultured Acidobacteria bacterium
2022	SM	OTU160	16	606.577	12776301	0.0522033	0.666667	2	-1.61034	0.375	Bacteria	Chloroflexi	Anaerolineae	Anaerolineales	Anaerolineaceae	UTCFX1
2022	SM	OTU120	20	1044.05	23618716	0.131446	0.647368	2	-0.405323	0.255	Bacteria	Planctomycetes	Phycisphaerae	Tepidisphaerales	WD2101 soil group	uncultured bacterium
2022	SM	OTU190	13	463.005	2886702	0.0297221	0.692308	2	-2.57435	0.473373	Bacteria	Gemmatimonadetes	Gemmatimonadetes	Gemmatimonadales	Gemmatimonadaceae	uncultured
2022	SM	OTU208	23	123.123	1483007	0.156195	0.612648	2	1.04069	0	Bacteria	Chloroflexi	Anaerolineae	Anaerolineales	Anaerolineaceae	uncultured
2022	SM	OTU43	21	288.989	4235079	0.147729	0.642857	2	0.558688	0	Bacteria	Proteobacteria	Gammaproteobacteria	Betaproteobacteriales	A21b
2022	SM	OTU586	20	159.1	3042363	0.144642	0.747368	2	0.317685	0	Bacteria	Actinobacteria	Actinobacteria	Micromonosporales	Micromonosporaceae	Catellatospora
2022	SM	OTU97	22	1096.56	26535165	0.137043	0.588745	2	-0.646326	0.396694	Bacteria	Acidobacteria	Acidobacteriia	Acidobacteriales	uncultured	uncultured bacterium
2022	SM	OTU155	18	777.287	19658963	0.119643	0.712418	2	-0.887328	0.277778	Bacteria	Proteobacteria	Deltaproteobacteria	Desulfarculales	Desulfarculaceae	uncultured
2022	SM	OTU109	18	777.287	19658963	0.119643	0.712418	2	-0.887328	0.277778	Bacteria	Actinobacteria	Thermoleophilia	Gaiellales	uncultured
2022	SM	OTU121	20	272.996	7068304	0.148672	0.710526	2	0.317685	0	Bacteria	Acidobacteria	Subgroup 11	uncultured bacterium	uncultured bacterium	uncultured bacterium
2022	SM	OTU113767	21	341.519	9780174	0.136558	0.67619	2	0.558688	0	Bacteria	Proteobacteria	Gammaproteobacteria	Betaproteobacteriales	Nitrosomonadaceae	Ellin6067
2022	SM	OTU91	22	537.998	14614858	0.157928	0.627706	2	0.799691	0	Bacteria	Chloroflexi	KD4-96	uncultured bacterium	uncultured bacterium	uncultured bacterium
2022	SM	OTU189	21	936.765	11883447	0.151587	0.709524	2	0.558688	0	Bacteria	Chloroflexi	Anaerolineae	Anaerolineales	Anaerolineaceae	uncultured
2022	SM	OTU281	17	141.295	9096280	0.0725542	0.705882	2	-0.646326	0.110727	Bacteria	Acidobacteria	Subgroup 25	uncultured bacterium	uncultured bacterium	uncultured bacterium
2022	SM	OTU176	22	55.1716	1087529	0.155536	0.666667	2	0.799691	0	Bacteria	Planctomycetes	Phycisphaerae	Tepidisphaerales	WD2101 soil group	uncultured bacterium
2022	SM	OTU92	19	2064.1	36542432	0.0743648	0.631579	2	-0.646326	0.265928	Bacteria	Actinobacteria	Thermoleophilia	Gaiellales	Gaiellaceae	Gaiella
2022	SM	OTU57574	23	291.172	4236301	0.161582	0.656126	2	1.04069	0	Bacteria	Acidobacteria	Blastocatellia (Subgroup 4)	Pyrinomonadales	Pyrinomonadaceae	RB41
2022	SM	OTU230	21	190.92	3232456	0.151341	0.719048	2	0.558688	0	Bacteria	Proteobacteria	Gammaproteobacteria	Betaproteobacteriales	Rhodocyclaceae	Dechloromonas
2022	SM	OTU153	24	932.289	29242026	0.169423	0.612319	2	1.2817	0	Bacteria	Bacteroidetes	Bacteroidia	Chitinophagales	Chitinophagaceae	Parafilimonas
2022	SM	OTU93	15	317.008	4535290	0.0459425	0.695238	2	-1.85134	0.391111	Bacteria	Proteobacteria	Alphaproteobacteria	uncultured	uncultured bacterium	uncultured bacterium
2022	SM	OTU113	17	753.98	15538181	0.0572872	0.654412	2	-1.36933	0.359862	Bacteria	Proteobacteria	Alphaproteobacteria	Dongiales	Dongiaceae	Dongia
2022	SM	OTU296	21	341.519	9780174	0.136558	0.67619	2	0.558688	0	Bacteria	Planctomycetes	Phycisphaerae	Tepidisphaerales	WD2101 soil group	uncultured bacterium
2022	SM	OTU228	20	34.4129	445459	0.143162	0.689474	2	0.317685	0	Bacteria	Proteobacteria	Deltaproteobacteria	Myxococcales	Haliangiaceae	Haliangium
2022	SM	OTU285	21	274.31	7072387	0.155586	0.714286	2	0.558688	0	Bacteria	Proteobacteria	Deltaproteobacteria	Desulfarculales	Desulfarculaceae	uncultured
2022	SM	OTU144	19	310.975	7957845	0.108637	0.684211	2	0.0766827	0	Bacteria	Bacteroidetes	Bacteroidia	Chitinophagales	Chitinophagaceae	Ferruginibacter
2022	SM	OTU165	17	902.867	28465472	0.0686948	0.676471	2	-0.887328	0.207612	Bacteria	Planctomycetes	OM190	uncultured bacterium	uncultured bacterium	uncultured bacterium
2021	SM	OTU169	12	263.382	5490227	0.000273029	0.712121	3	-0.157027	0.277778	Bacteria	Actinobacteria	Actinobacteria	Streptomycetales	Streptomycetaceae	Streptomyces
2021	SM	OTU79	15	2511.63	37774055	0.00650557	0.6	3	-1.04685	0.497778	Bacteria	Acidobacteria	Subgroup 6	uncultured bacterium	uncultured bacterium	uncultured bacterium
2021	SM	OTU57	13	842.654	12642577	0.000973889	0.705128	3	1.1777	0	Bacteria	Proteobacteria	Gammaproteobacteria	Betaproteobacteriales	Burkholderiaceae	Massilia
2021	SM	OTU48	11	43.429	538367	0.000120014	0.781818	3	-1.49176	0.46281	Bacteria	Proteobacteria	Deltaproteobacteria	Myxococcales	Sandaracinaceae	uncultured
2021	SM	OTU222	13	321.554	7474326	0.000382686	0.692308	3	0.732793	0.142012	Bacteria	Verrucomicrobia	Verrucomicrobiae	Opitutales	Opitutaceae	Lacunisphaera
2021	SM	OTU128	13	476.639	12854422	0.000534774	0.705128	3	1.1777	0	Bacteria	Proteobacteria	Alphaproteobacteria	uncultured	uncultured bacterium	uncultured bacterium
2021	SM	OTU153	14	1670.73	21709280	0.000278555	0.648352	3	-0.157027	0.408163	Bacteria	Bacteroidetes	Bacteroidia	Chitinophagales	Chitinophagaceae	Parafilimonas
2021	SM	OTU64	12	183.402	2765542	0.00338724	0.681818	3	-1.04685	0.444444	Bacteria	Acidobacteria	Blastocatellia (Subgroup 4)	Blastocatellales	Blastocatellaceae	uncultured
2021	SM	OTU90	13	932.126	14989719	0.00125525	0.692308	3	1.1777	0	Bacteria	Proteobacteria	Gammaproteobacteria	Aeromonadales	Aeromonadaceae	Aeromonas
2021	SM	OTU123966	13	247.529	6244283	0.000383231	0.705128	3	0.732793	0.142012	Bacteria	Acidobacteria	Acidobacteriia	Acidobacteriales	uncultured	uncultured bacterium
2021	SM	OTU216	13	655.121	16489271	0.00341158	0.641026	3	-0.601938	0.426036	Bacteria	Proteobacteria	Alphaproteobacteria	Rhizobiales	Methyloligellaceae	uncultured
2021	SM	OTU62	14	1686.45	21709282	0.000277419	0.626374	3	-0.157027	0.408163	Bacteria	Proteobacteria	Gammaproteobacteria	Betaproteobacteriales	SC-I-84	uncultured bacterium
2021	SM	OTU171	13	932.126	14989719	0.00125525	0.692308	3	1.1777	0	Bacteria	Proteobacteria	Gammaproteobacteria	Xanthomonadales	Xanthomonadaceae	Lysobacter
2021	SM	OTU259	13	394.206	10157669	0.000121979	0.666667	3	-1.49176	0.497041	Bacteria	Nitrospirae	Nitrospira	Nitrospirales	Nitrospiraceae	Nitrospira
2021	SM	OTU225	14	1735.87	26932235	0.00646126	0.626374	3	-1.49176	0.5	Bacteria	Proteobacteria	Alphaproteobacteria	Rhizobiales	Rhizobiaceae	Allorhizobium-Neorhizobium-Pararhizobium-Rhizobium
2021	SM	OTU135572	12	796.142	12681705	0.00124278	0.727273	3	0.732793	0	Bacteria	Proteobacteria	Alphaproteobacteria	Rhizobiales	Xanthobacteraceae	Pseudolabrys
2021	SM	OTU417	12	796.142	12681705	0.00124278	0.727273	3	0.732793	0	Bacteria	Acidobacteria	Subgroup 5	uncultured bacterium	uncultured bacterium	uncultured bacterium
2022	SM	OTU17	16	1149.89	293833501	7.90107e-05	0.666667	3	-0.676913	0.429688	Bacteria	Acidobacteria	Acidobacteriia	Subgroup 2	uncultured bacterium	uncultured bacterium
2022	SM	OTU67	18	903.331	268318872	3.02815e-05	0.647059	3	1.78705	0	Bacteria	Verrucomicrobia	Verrucomicrobiae	Pedosphaerales	Pedosphaeraceae	ADurb.Bin063-1
2022	SM	OTU195	16	868.443	247176645	6.86218e-05	0.691667	3	-0.324918	0.375	Bacteria	Gemmatimonadetes	Gemmatimonadetes	Gemmatimonadales	Gemmatimonadaceae	uncultured
2022	SM	OTU46	14	46.1426	2674076	9.76665e-06	0.714286	3	0.379071	0	Bacteria	Proteobacteria	Alphaproteobacteria	Caulobacterales	Caulobacteraceae	Phenylobacterium
2022	SM	OTU167	13	492.69	155735361	5.17752e-06	0.679487	3	0.0270765	0	Bacteria	Proteobacteria	Alphaproteobacteria	Reyranellales	Reyranellaceae	Reyranella
2022	SM	OTU63	11	16.6193	143341	3.2669e-06	0.818182	3	-0.676913	0	Bacteria	Bacteroidetes	Bacteroidia	Chitinophagales	Chitinophagaceae	Flavisolibacter
2022	SM	OTU192	15	786.032	241992847	9.85983e-06	0.666667	3	0.731066	0	Bacteria	Chloroflexi	Anaerolineae	SBR1031	A4b
2022	SM	OTU79	14	1955.41	592833562	2.44318e-06	0.56044	3	-1.3809	0.459184	Bacteria	Acidobacteria	Subgroup 6	uncultured bacterium	uncultured bacterium	uncultured bacterium
2022	SM	OTU31	15	828.472	265165650	2.87435e-05	0.685714	3	0.731066	0	Bacteria	Chloroflexi	Ktedonobacteria	Ktedonobacterales	JG30-KF-AS9	uncultured bacterium
2022	SM	OTU263	14	3.92738	34	1.21481e-05	0.736264	3	0.379071	0	Bacteria	Proteobacteria	Alphaproteobacteria	Micropepsales	Micropepsaceae	uncultured
2022	SM	OTU214	13	682.997	187687270	7.52971e-05	0.717949	3	-1.7329	0.473373	Bacteria	Actinobacteria	MB-A2-108	uncultured bacterium	uncultured bacterium	uncultured bacterium
2022	SM	OTU219	11	484.492	139454256	1.21229e-06	0.636364	3	-2.43689	0.495868	Bacteria	Planctomycetes	OM190	uncultured bacterium	uncultured bacterium	uncultured bacterium
2022	SM	OTU191	15	1023.02	311779438	2.86797e-05	0.67619	3	0.731066	0	Bacteria	Proteobacteria	Deltaproteobacteria	Myxococcales	Sandaracinaceae	uncultured
2022	SM	OTU118	14	1808.77	544624200	1.99119e-06	0.549451	3	-1.7329	0.489796	Bacteria	Acidobacteria	Acidobacteriia	Acidobacteriales	Koribacteraceae	Candidatus Koribacter
2022	SM	OTU162645	15	307.154	88541638	2.27543e-05	0.733333	3	0.731066	0	Bacteria	Proteobacteria	Gammaproteobacteria	Betaproteobacteriales	Burkholderiaceae	Piscinibacter
2022	SM	OTU261	16	868.443	247176645	6.86218e-05	0.691667	3	-0.324918	0.375	Bacteria	Acidobacteria	Subgroup 6	uncultured Acidobacteria bacterium	uncultured Acidobacteria bacterium	uncultured Acidobacteria bacterium
2022	SM	OTU452	12	0.617857	5	2.75637e-05	0.924242	3	-0.324918	0	Bacteria	Proteobacteria	Deltaproteobacteria	Myxococcales	Polyangiaceae	uncultured
2022	SM	OTU187	15	591.394	184259742	9.88099e-06	0.67619	3	0.731066	0	Bacteria	Planctomycetes	Phycisphaerae	Tepidisphaerales	WD2101 soil group	uncultured bacterium
2022	SM	OTU142	13	641.633	217809882	6.54085e-06	0.692308	3	0.0270765	0	Bacteria	Planctomycetes	Phycisphaerae	Tepidisphaerales	WD2101 soil group	uncultured bacterium
2022	SM	OTU199	14	953.022	311184063	6.52263e-06	0.615385	3	0.379071	0	Bacteria	Acidobacteria	Subgroup 6	uncultured Acidobacteria bacterium	uncultured Acidobacteria bacterium	uncultured Acidobacteria bacterium
2022	SM	OTU64	17	1322.66	329215579	8.00755e-05	0.654412	3	-0.324918	0.415225	Bacteria	Acidobacteria	Blastocatellia (Subgroup 4)	Blastocatellales	Blastocatellaceae	uncultured
2022	SM	OTU443	16	433.92	123888938	2.64517e-05	0.716667	3	1.08306	0	Bacteria	Acidobacteria	Blastocatellia (Subgroup 4)	11-24	uncultured bacterium	uncultured bacterium
2022	SM	OTU149	16	433.92	123888938	2.64517e-05	0.716667	3	1.08306	0	Bacteria	Proteobacteria	Alphaproteobacteria	Rhizobiales	KF-JG30-B3
2022	SM	OTU324	15	591.394	184259742	9.88099e-06	0.67619	3	0.731066	0	Bacteria	Chloroflexi	KD4-96	uncultured bacterium	uncultured bacterium	uncultured bacterium
2022	SM	OTU314	16	433.92	123888938	2.64517e-05	0.716667	3	1.08306	0	Bacteria	Acidobacteria	Subgroup 6	uncultured bacterium	uncultured bacterium	uncultured bacterium
2022	SM	OTU97203	11	16.6193	143341	3.2669e-06	0.818182	3	-0.676913	0	Bacteria	Proteobacteria	Deltaproteobacteria	Myxococcales	Polyangiaceae	uncultured
2021	SM	OTU39	18	282.564	40308517	0.000111399	0.699346	4	0.705274	0	Bacteria	Acidobacteria	Acidobacteriia	Solibacterales	Solibacteraceae (Subgroup 3)	Candidatus Solibacter
2021	SM	OTU34	12	395.93	27865453	9.48239e-06	0.651515	4	-2.28784	0.5	Bacteria	Actinobacteria	Thermoleophilia	Gaiellales	uncultured	uncultured bacterium
2021	SM	OTU101	14	507.161	51549641	2.38063e-05	0.725275	4	-0.791283	0.244898	Bacteria	Nitrospirae	Nitrospira	Nitrospirales	Nitrospiraceae	Nitrospira
2021	SM	OTU37	19	257.888	34260093	8.86236e-05	0.736842	4	0.9547	0	Bacteria	Acidobacteria	Acidobacteriia	Acidobacteriales	uncultured	uncultured bacterium
2021	SM	OTU45	19	513.085	62087635	5.65022e-05	0.678363	4	0.9547	0	Bacteria	Acidobacteria	Blastocatellia (Subgroup 4)	11-24	uncultured bacterium	uncultured bacterium
2021	SM	OTU58	18	19.8394	2211406	7.60478e-05	0.797386	4	0.705274	0	Bacteria	Acidobacteria	Blastocatellia (Subgroup 4)	Pyrinomonadales	Pyrinomonadaceae	RB41
2021	SM	OTU149	15	968.77	116736979	0.000290963	0.638095	4	-1.04071	0.391111	Bacteria	Proteobacteria	Alphaproteobacteria	Rhizobiales	KF-JG30-B3
2021	SM	OTU201	18	231.021	29460445	8.60528e-05	0.738562	4	0.705274	0	Bacteria	Actinobacteria	Actinobacteria	Corynebacteriales	Mycobacteriaceae	Mycobacterium
2021	SM	OTU70	18	3540.5	204816080	0.000169294	0.660131	4	0.455848	0.104938	Bacteria	Proteobacteria	Gammaproteobacteria	Betaproteobacteriales	Burkholderiaceae	Cupriavidus
2021	SM	OTU59444	14	1151.8	75677719	0.000452905	0.637363	4	-2.03841	0.5	Bacteria	Bacteroidetes	Bacteroidia	Chitinophagales	Chitinophagaceae	uncultured
2021	SM	OTU97	18	582.696	52555253	0.000129566	0.673203	4	0.705274	0	Bacteria	Acidobacteria	Acidobacteriia	Acidobacteriales	uncultured	uncultured bacterium
2021	SM	OTU91	16	248.526	1679590	0.000164016	0.716667	4	-0.0430045	0.117188	Bacteria	Chloroflexi	KD4-96	uncultured bacterium	uncultured bacterium	uncultured bacterium
2021	SM	OTU113767	18	165.797	21709620	5.36447e-05	0.72549	4	0.705274	0	Bacteria	Proteobacteria	Gammaproteobacteria	Betaproteobacteriales	Nitrosomonadaceae	Ellin6067
2021	SM	OTU129	18	835.255	85382414	0.000129835	0.679739	4	0.705274	0	Bacteria	Proteobacteria	Gammaproteobacteria	Betaproteobacteriales	Nitrosomonadaceae	Nitrosospira
2021	SM	OTU71	14	451.946	61675809	0.00032635	0.659341	4	-1.53956	0.459184	Bacteria	Planctomycetes	Phycisphaerae	Tepidisphaerales	WD2101 soil group	uncultured bacterium
2021	SM	OTU229	18	91.7792	12099189	5.85591e-05	0.738562	4	0.705274	0	Bacteria	Bacteroidetes	Bacteroidia	Cytophagales	Microscillaceae	uncultured
2021	SM	OTU84	16	442.089	55168537	4.57388e-05	0.683333	4	0.206422	0	Bacteria	Proteobacteria	Deltaproteobacteria	Myxococcales	BIrii41	uncultured bacterium
2021	SM	OTU38475	17	16.6289	1872238	7.39667e-05	0.823529	4	0.455848	0	Bacteria	Actinobacteria	Thermoleophilia	Gaiellales	uncultured	uncultured bacterium
2021	SM	OTU111	19	1915.7	140030557	5.79954e-05	0.678363	4	0.9547	0	Bacteria	Proteobacteria	Gammaproteobacteria	Betaproteobacteriales	A21b
2021	SM	OTU159412	14	507.161	51549641	2.38063e-05	0.725275	4	-0.791283	0.244898	Bacteria	Proteobacteria	Deltaproteobacteria	Myxococcales	bacteriap25	uncultured bacterium
2021	SM	OTU104	18	282.564	40308517	0.000111399	0.699346	4	0.705274	0	Bacteria	Proteobacteria	Alphaproteobacteria	Rhizobiales	Rhizobiaceae	Mesorhizobium
2021	SM	OTU240	15	2808.67	219000917	1.92889e-05	0.609524	4	-1.29013	0.444444	Bacteria	Armatimonadetes	Chthonomonadetes	Chthonomonadales	Chthonomonadaceae	Chthonomonas
2021	SM	OTU500	15	1761.74	160625712	2.15584e-05	0.638095	4	-1.04071	0.391111	Bacteria	Verrucomicrobia	Verrucomicrobiae	Opitutales	Opitutaceae	Opitutus
2021	SM	OTU122	19	1915.7	140030557	5.79954e-05	0.678363	4	0.9547	0	Bacteria	Proteobacteria	Deltaproteobacteria	Myxococcales	bacteriap25	uncultured bacterium
2021	SM	OTU214	19	685.001	59483545	5.0724e-05	0.660819	4	0.9547	0	Bacteria	Actinobacteria	MB-A2-108	uncultured bacterium	uncultured bacterium	uncultured bacterium
2021	SM	OTU150004	17	16.6289	1872238	7.39667e-05	0.823529	4	0.455848	0	Bacteria	Proteobacteria	Alphaproteobacteria	Sphingomonadales	Sphingomonadaceae	Sphingomonas
2021	SM	OTU460	18	19.8394	2211406	7.60478e-05	0.797386	4	0.705274	0	Bacteria	Acidobacteria	Holophagae	Subgroup 7	uncultured bacterium	uncultured bacterium
2021	SM	OTU974	14	140.685	16446403	3.11651e-05	0.758242	4	-0.292431	0	Bacteria	Acidobacteria	Acidobacteriia	Solibacterales	Solibacteraceae (Subgroup 3)	Candidatus Solibacter
2021	SM	OTU143	14	451.946	61675809	0.00032635	0.659341	4	-1.53956	0.459184	Bacteria	Latescibacteria	uncultured bacterium	uncultured bacterium	uncultured bacterium	uncultured bacterium
2022	SM	OTU49	12	231.303	2461398	0.00214873	0.727273	4	0.314512	0	Bacteria	Acidobacteria	Subgroup 5	uncultured bacterium	uncultured bacterium	uncultured bacterium
2022	SM	OTU26	16	966.424	29664788	0.0200561	0.591667	4	-0.393141	0.46875	Bacteria	Rokubacteria	NC10	Rokubacteriales	uncultured bacterium	uncultured bacterium
2022	SM	OTU56	13	3340.01	17298985	0.0033065	0.730769	4	0.668339	0	Bacteria	Acidobacteria	Acidobacteriia	Acidobacteriales	uncultured	uncultured Acidobacteria bacterium
2022	SM	OTU74	9	523.99	7474697	0.000412602	0.611111	4	-2.16227	0.493827	Bacteria	Proteobacteria	Deltaproteobacteria	Myxococcales	Haliangiaceae	Haliangium
2022	SM	OTU137	14	133.108	9528227	0.00614714	0.78022	4	1.02217	0	Bacteria	Chloroflexi	Anaerolineae	Anaerolineales	Anaerolineaceae	uncultured
2022	SM	OTU148	14	133.108	9528227	0.00614714	0.78022	4	1.02217	0	Bacteria	Proteobacteria	Alphaproteobacteria	Rhizobiales	Xanthobacteraceae	uncultured
2022	SM	OTU336	13	385.348	1593625	0.00733693	0.769231	4	0.314512	0.142012	Bacteria	Chloroflexi	Anaerolineae	SBR1031	A4b	uncultured bacterium
2022	SM	OTU72	15	3332.38	30409882	0.0178158	0.638095	4	-0.393141	0.444444	Bacteria	Gemmatimonadetes	Gemmatimonadetes	Gemmatimonadales	Gemmatimonadaceae	Gemmatimonas
2022	SM	OTU143	14	133.108	9528227	0.00614714	0.78022	4	1.02217	0	Bacteria	Latescibacteria	uncultured bacterium	uncultured bacterium	uncultured bacterium	uncultured bacterium
2022	SM	OTU35	14	133.108	9528227	0.00614714	0.78022	4	1.02217	0	Bacteria	Proteobacteria	Gammaproteobacteria	Betaproteobacteriales	SC-I-84	uncultured bacterium
2022	SM	OTU38475	13	490.103	3330226	0.00249208	0.705128	4	0.668339	0	Bacteria	Actinobacteria	Thermoleophilia	Gaiellales	uncultured	uncultured bacterium
2022	SM	OTU173	12	501.777	7354756	0.00338479	0.80303	4	0.314512	0	Bacteria	Acidobacteria	Acidobacteriia	Acidobacteriales	Acidobacteriaceae (Subgroup 1)	Edaphobacter
2022	SM	OTU320	12	231.303	2461398	0.00214873	0.727273	4	0.314512	0	Bacteria	Proteobacteria	Deltaproteobacteria	Myxococcales	Polyangiaceae	Pajaroellobacter
2022	SM	OTU351	15	296.42	22692557	0.0210564	0.628571	4	-0.746967	0.48	Bacteria	Proteobacteria	Deltaproteobacteria	RCP2-54	uncultured bacterium	uncultured bacterium
2022	SM	OTU218	15	379.026	25297253	0.0208757	0.638095	4	-0.746967	0.68	Bacteria	Proteobacteria	Deltaproteobacteria	Myxococcales	Haliangiaceae	Haliangium
2022	SM	OTU224	9	620.273	7768146	0.000719579	0.638889	4	-1.45462	0.345679	Bacteria	Planctomycetes	Phycisphaerae	Tepidisphaerales	WD2101 soil group	uncultured bacterium
2022	SM	OTU196	10	3595.51	19995755	0.000567336	0.577778	4	-1.80845	0.48	Bacteria	Planctomycetes	Phycisphaerae	Tepidisphaerales	WD2101 soil group	uncultured bacterium
2022	SM	OTU126	14	133.108	9528227	0.00614714	0.78022	4	1.02217	0	Bacteria	Proteobacteria	Deltaproteobacteria	Myxococcales	Haliangiaceae	Haliangium
2021	SM	OTU0	19	191.35	4841538	0.107187	0.690058	5	-1.04277	0.987535	Bacteria	Proteobacteria	Gammaproteobacteria	Pseudomonadales	Pseudomonadaceae	Pseudomonas
2021	SM	OTU5	17	149.614	4321100	0.0330338	0.698529	5	0.986405	0	Bacteria	Proteobacteria	Alphaproteobacteria	Rhizobiales	Xanthobacteraceae	Bradyrhizobium
2021	SM	OTU23	18	332.202	4719981	0.057863	0.686275	5	0.986405	0.104938	Bacteria	Acidobacteria	Blastocatellia (Subgroup 4)	Pyrinomonadales	Pyrinomonadaceae	RB41
2021	SM	OTU14	16	1034.48	16521135	0.0741857	0.733333	5	-0.704575	0.375	Bacteria	Proteobacteria	Alphaproteobacteria	Micropepsales	Micropepsaceae
2021	SM	OTU6	17	36.488	851861	0.0470406	0.720588	5	0.986405	0	Bacteria	Proteobacteria	Gammaproteobacteria	Xanthomonadales	Rhodanobacteraceae	Rhodanobacter
2021	SM	OTU66	18	364.288	6363441	0.0643662	0.673203	5	0.648209	0.197531	Bacteria	Acidobacteria	Acidobacteriia	Acidobacteriales	uncultured	uncultured Acidobacteria bacterium
2021	SM	OTU36	16	50.8444	1362243	0.0311152	0.75	5	0.648209	0	Bacteria	Actinobacteria	Thermoleophilia	Gaiellales	uncultured	uncultured bacterium
2021	SM	OTU26	19	191.35	4841538	0.107187	0.690058	5	-1.04277	0.487535	Bacteria	Rokubacteria	NC10	Rokubacteriales	uncultured bacterium	uncultured bacterium
2021	SM	OTU17	17	149.614	4321100	0.0330338	0.698529	5	0.986405	0	Bacteria	Acidobacteria	Acidobacteriia	Subgroup 2	uncultured bacterium	uncultured bacterium
2021	SM	OTU108	15	318.016	5000663	0.0178166	0.72381	5	-0.366379	0.231111	Bacteria	Proteobacteria	Deltaproteobacteria	Myxococcales	BIrii41	uncultured bacterium
2021	SM	OTU49	19	637.173	16143948	0.0415405	0.573099	5	1.6628	0	Bacteria	Acidobacteria	Subgroup 5	uncultured bacterium	uncultured bacterium	uncultured bacterium
2021	SM	OTU115	16	48.3457	948651	0.0336595	0.716667	5	0.648209	0	Bacteria	Bacteroidetes	Bacteroidia	Chitinophagales	Saprospiraceae	uncultured
2021	SM	OTU192	19	191.35	4841538	0.107187	0.690058	5	-1.04277	0.487535	Bacteria	Chloroflexi	Anaerolineae	SBR1031	A4b
2021	SM	OTU177	20	1332.13	19584474	0.0798894	0.636842	5	0.648209	0.32	Bacteria	Verrucomicrobia	Verrucomicrobiae	Pedosphaerales	Pedosphaeraceae
2021	SM	OTU77	13	221.86	6790895	0.0111301	0.74359	5	-1.71916	0.426036	Bacteria	Acidobacteria	Blastocatellia (Subgroup 4)	11-24	uncultured Acidobacteria bacterium	uncultured Acidobacteria bacterium
2021	SM	OTU111210	12	186.957	5130051	0.00965556	0.742424	5	-2.05736	0.444444	Bacteria	Proteobacteria	Gammaproteobacteria	Betaproteobacteriales	SC-I-84	uncultured bacterium
2021	SM	OTU232	15	299.067	8241605	0.0139616	0.695238	5	-1.04277	0.391111	Bacteria	Proteobacteria	Deltaproteobacteria	Myxococcales	BIrii41	uncultured bacterium
2021	SM	OTU421	18	131.028	2188102	0.0577156	0.699346	5	0.986405	0.104938	Bacteria	Proteobacteria	Alphaproteobacteria	Micropepsales	Micropepsaceae	uncultured
2021	SM	OTU180	18	2292.4	35621959	0.02683	0.607843	5	0.648209	0.197531	Bacteria	Actinobacteria	Actinobacteria	Micrococcales	Intrasporangiaceae	Terrabacter
2021	SM	OTU387	16	50.8444	1362243	0.0311152	0.75	5	0.648209	0	Bacteria	Proteobacteria	Alphaproteobacteria	Sphingomonadales	Sphingomonadaceae	Sphingomonas
2021	SM	OTU324	20	456.171	10250151	0.108053	0.631579	5	-0.704575	0.48	Bacteria	Chloroflexi	KD4-96	uncultured bacterium	uncultured bacterium	uncultured bacterium
2021	SM	OTU770	18	1166.68	17785527	0.0770172	0.673203	5	-0.028183	0.345679	Bacteria	Bacteroidetes	Bacteroidia	Chitinophagales	Chitinophagaceae	Niastella
2021	SM	OTU215	17	1458.92	23113554	0.0238878	0.661765	5	0.310013	0.207612	Bacteria	Acidobacteria	Acidobacteriia	Solibacterales	Solibacteraceae (Subgroup 3)	Bryobacter
2021	SM	OTU158	15	299.067	8241605	0.0139616	0.695238	5	-1.04277	0.391111	Bacteria	Proteobacteria	Gammaproteobacteria	R7C24	uncultured bacterium	uncultured bacterium
2022	SM	OTU23	20	519.86	6054396	0.0212859	0.615789	5	1.72224	0	Bacteria	Acidobacteria	Blastocatellia (Subgroup 4)	Pyrinomonadales	Pyrinomonadaceae	RB41
2022	SM	OTU22	16	48.4982	2103096	0.0155434	0.741667	5	0.442861	0	Bacteria	Latescibacteria	uncultured bacterium	uncultured bacterium	uncultured bacterium	uncultured bacterium
2022	SM	OTU21	18	68.7853	287554	0.0123703	0.679739	5	0.123017	0.277778	Bacteria	Actinobacteria	Actinobacteria	Propionibacteriales	Nocardioidaceae	Nocardioides
2022	SM	OTU8	21	2443.92	46437123	0.0135344	0.6	5	0.123017	0.408163	Bacteria	Proteobacteria	Alphaproteobacteria	Rhizobiales	Xanthobacteraceae	uncultured
2022	SM	OTU131	19	205.842	7885203	0.0498854	0.672515	5	-1.15636	0.487535	Bacteria	Proteobacteria	Deltaproteobacteria	Desulfuromonadales	Geobacteraceae	Geobacter
2022	SM	OTU71	19	1458.73	57745368	0.011046	0.649123	5	-0.836515	0.465374	Bacteria	Planctomycetes	Phycisphaerae	Tepidisphaerales	WD2101 soil group	uncultured bacterium
2022	SM	OTU25	17	197.717	5235227	0.0328249	0.698529	5	-0.196827	0.290657	Bacteria	Chloroflexi	Ktedonobacteria	Ktedonobacterales	JG30-KF-AS9	uncultured bacterium
2022	SM	OTU59444	15	19.8348	389067	0.0150265	0.771429	5	0.123017	0	Bacteria	Bacteroidetes	Bacteroidia	Chitinophagales	Chitinophagaceae	uncultured
2022	SM	OTU147	17	1188.55	22614520	0.0283273	0.705882	5	0.442861	0.110727	Bacteria	Proteobacteria	Alphaproteobacteria	Sphingomonadales	Sphingomonadaceae	Novosphingobium
2022	SM	OTU77303	17	84.6841	1251828	0.0184098	0.713235	5	0.762705	0	Bacteria	Verrucomicrobia	Verrucomicrobiae	Chthoniobacterales	Chthoniobacteraceae	Candidatus Udaeobacter
2022	SM	OTU232	17	242.671	5543301	0.0100876	0.669118	5	-0.516671	0.359862	Bacteria	Proteobacteria	Deltaproteobacteria	Myxococcales	BIrii41	uncultured bacterium
2022	SM	OTU82	20	491.983	9722064	0.0537101	0.652632	5	-1.15636	0.495	Bacteria	Actinobacteria	Actinobacteria	Frankiales	Acidothermaceae	Acidothermus
2022	SM	OTU128	16	42.6932	1880445	0.00859104	0.791667	5	-1.4762	0.46875	Bacteria	Proteobacteria	Alphaproteobacteria	uncultured	uncultured bacterium	uncultured bacterium
2022	SM	OTU44	17	1188.55	22614520	0.0283273	0.705882	5	0.442861	0.110727	Bacteria	Bacteroidetes	Bacteroidia	Chitinophagales	Chitinophagaceae	uncultured
2022	SM	OTU382	16	100.284	3089795	0.00810952	0.766667	5	-1.79605	0.492188	Bacteria	Acidobacteria	Subgroup 6	uncultured bacterium	uncultured bacterium	uncultured bacterium
2022	SM	OTU179	20	2254.2	252734327	0.0388759	0.589474	5	0.442861	0.32	Bacteria	Actinobacteria	Actinobacteria	Micromonosporales	Micromonosporaceae	Dactylosporangium
2022	SM	OTU152	20	651.226	10200351	0.0505923	0.647368	5	-0.836515	0.68	Bacteria	Proteobacteria	Gammaproteobacteria	Betaproteobacteriales	Rhodocyclaceae	Azovibrio
2022	SM	OTU222	17	105.305	3527957	0.0098218	0.742647	5	-1.15636	0.456747	Bacteria	Verrucomicrobia	Verrucomicrobiae	Opitutales	Opitutaceae	Lacunisphaera
2022	SM	OTU117	20	794.537	21414785	0.0274043	0.642105	5	1.72224	0	Bacteria	Proteobacteria	Deltaproteobacteria	NB1-j	uncultured bacterium	uncultured bacterium
2022	SM	OTU306	20	867.054	133775885	0.0154915	0.642105	5	0.762705	0.255	Bacteria	Actinobacteria	Thermoleophilia	Gaiellales	uncultured
2022	SM	OTU241	20	651.226	10200351	0.0505923	0.647368	5	-0.836515	0.48	Bacteria	Actinobacteria	Thermoleophilia	Gaiellales	uncultured	uncultured bacterium
2022	SM	OTU278	19	651.771	90971774	0.0151077	0.654971	5	0.762705	0.188366	Bacteria	Proteobacteria	Gammaproteobacteria	KI89A clade	uncultured bacterium	uncultured bacterium
2022	SM	OTU355	18	570.548	89930780	0.0147494	0.673203	5	0.442861	0.197531	Bacteria	Acidobacteria	Blastocatellia (Subgroup 4)	Pyrinomonadales	Pyrinomonadaceae	RB41
2022	SM	OTU229	20	772.502	21576054	0.0262999	0.621053	5	1.72224	0	Bacteria	Bacteroidetes	Bacteroidia	Cytophagales	Microscillaceae	uncultured
2022	SM	OTU173241	15	185.745	2398841	0.0334216	0.704762	5	-1.15636	0.391111	Bacteria	Proteobacteria	Deltaproteobacteria	Myxococcales	bacteriap25
2022	SM	OTU400	18	35.5489	188883	0.0263085	0.705882	5	1.08255	0	Bacteria	Latescibacteria
2021	SM	OTU3	18	295.148	33092034	2.50938e-06	0.718954	6	0.40389	0	Bacteria	Nitrospirae	Nitrospira	Nitrospirales	Nitrospiraceae	Nitrospira
2021	SM	OTU15	19	242.288	27023199	1.34629e-06	0.672515	6	-1.25418	0.465374	Bacteria	Proteobacteria	Alphaproteobacteria	Sphingomonadales	Sphingomonadaceae	Sphingomonas
2021	SM	OTU8	21	483.364	64896077	3.03253e-06	0.709524	6	1.23293	0	Bacteria	Proteobacteria	Alphaproteobacteria	Rhizobiales	Xanthobacteraceae	uncultured
2021	SM	OTU208	20	218.892	16773477	2.1603e-06	0.763158	6	0.956581	0	Bacteria	Chloroflexi	Anaerolineae	Anaerolineales	Anaerolineaceae	uncultured
2021	SM	OTU10	19	11.8785	4935	1.98896e-06	0.795322	6	0.680235	0	Bacteria	Proteobacteria	Gammaproteobacteria	Betaproteobacteriales	Burkholderiaceae	Piscinibacter
2021	SM	OTU190	20	816.765	66411014	2.29134e-06	0.721053	6	0.956581	0	Bacteria	Gemmatimonadetes	Gemmatimonadetes	Gemmatimonadales	Gemmatimonadaceae	uncultured
2021	SM	OTU80	17	1271.23	81247162	3.76556e-06	0.676471	6	-0.425147	0.207612	Bacteria	Acidobacteria	Subgroup 5	uncultured Acidobacteria bacterium	uncultured Acidobacteria bacterium	uncultured Acidobacteria bacterium
2021	SM	OTU29	20	432.301	47713220	1.46047e-06	0.636842	6	-0.977838	0.455	Bacteria	Proteobacteria	Gammaproteobacteria	Xanthomonadales	Rhodanobacteraceae	Dokdonella
2021	SM	OTU188	14	705.09	83287493	6.30835e-06	0.659341	6	-2.08322	0.459184	Bacteria	Actinobacteria	Thermoleophilia	Gaiellales	uncultured	uncultured bacterium
2021	SM	OTU137	16	1287.32	115963265	4.5775e-06	0.666667	6	-0.977838	0.304688	Bacteria	Chloroflexi	Anaerolineae	Anaerolineales	Anaerolineaceae	uncultured
2021	SM	OTU60	18	98.6366	10176338	2.4801e-06	0.771242	6	0.40389	0	Bacteria	Gemmatimonadetes	Gemmatimonadetes	Gemmatimonadales	Gemmatimonadaceae	uncultured
2021	SM	OTU164	20	1582.38	68069614	1.28791e-06	0.610526	6	-1.53053	0.495	Bacteria	Verrucomicrobia	Verrucomicrobiae	Pedosphaerales	Pedosphaeraceae	uncultured bacterium
2021	SM	OTU88	14	39.3474	3138110	2.70588e-06	0.802198	6	-0.977838	0.132653	Bacteria	Proteobacteria	Gammaproteobacteria	Xanthomonadales	Xanthomonadaceae	Arenimonas
2021	SM	OTU134	22	1158.09	144852412	1.80446e-06	0.61039	6	-0.425147	0.633884	Bacteria	Actinobacteria	Thermoleophilia	Gaiellales	uncultured	uncultured bacterium
2021	SM	OTU237	18	75.744	6502067	2.0606e-06	0.771242	6	0.40389	0	Bacteria	Cyanobacteria	Oxyphotobacteria	Nostocales	Coleofasciculaceae	Microcoleus PCC-7113
2021	SM	OTU230	21	483.364	64896077	3.03253e-06	0.709524	6	1.23293	0	Bacteria	Proteobacteria	Gammaproteobacteria	Betaproteobacteriales	Rhodocyclaceae	Dechloromonas
2021	SM	OTU348	22	1158.09	144852412	1.80446e-06	0.61039	6	-0.425147	0.433884	Bacteria	Acidobacteria	Acidobacteriia	Solibacterales	Solibacteraceae (Subgroup 3)	Bryobacter
2021	SM	OTU92	18	421.01	34503604	1.54169e-06	0.679739	6	-0.425147	0.277778	Bacteria	Actinobacteria	Thermoleophilia	Gaiellales	Gaiellaceae	Gaiella
2021	SM	OTU210	21	483.364	64896077	3.03253e-06	0.709524	6	1.23293	0	Bacteria	Actinobacteria	Thermoleophilia	Solirubrobacterales	Solirubrobacteraceae	Conexibacter
2021	SM	OTU153654	17	1131.87	110359407	6.63706e-06	0.617647	6	-1.25418	0.415225	Bacteria	Verrucomicrobia	Verrucomicrobiae	Pedosphaerales	Pedosphaeraceae	ADurb.Bin063-1
2021	SM	OTU72	20	218.892	16773477	2.1603e-06	0.763158	6	0.956581	0	Bacteria	Gemmatimonadetes	Gemmatimonadetes	Gemmatimonadales	Gemmatimonadaceae	Gemmatimonas
2021	SM	OTU339	21	483.364	64896077	3.03253e-06	0.709524	6	1.23293	0	Bacteria	Actinobacteria	Acidimicrobiia	IMCC26256	uncultured bacterium	uncultured bacterium
2021	SM	OTU120	20	218.892	16773477	2.1603e-06	0.763158	6	0.956581	0	Bacteria	Planctomycetes	Phycisphaerae	Tepidisphaerales	WD2101 soil group	uncultured bacterium
2021	SM	OTU198	16	1287.32	115963265	4.5775e-06	0.666667	6	-0.977838	0.304688	Bacteria	Actinobacteria	Actinobacteria	Frankiales	Acidothermaceae	Acidothermus
2021	SM	OTU314	17	67.3781	6531548	2.23488e-06	0.808824	6	0.127544	0	Bacteria	Acidobacteria	Subgroup 6	uncultured bacterium	uncultured bacterium	uncultured bacterium
2021	SM	OTU463	20	816.765	66411014	2.29134e-06	0.721053	6	0.956581	0	Bacteria	Proteobacteria	Gammaproteobacteria	Xanthomonadales	Xanthomonadaceae	Luteimonas
2022	SM	OTU108	20	251.607	10213308	0.0897146	0.689474	6	0.581685	0	Bacteria	Proteobacteria	Deltaproteobacteria	Myxococcales	BIrii41	uncultured bacterium
2022	SM	OTU34	20	1485.07	34664820	0.0992439	0.594737	6	-1.0094	0.42	Bacteria	Actinobacteria	Thermoleophilia	Gaiellales	uncultured	uncultured bacterium
2022	SM	OTU78	22	737.391	60189328	0.0840116	0.670996	6	-0.213855	0.35124	Bacteria	Proteobacteria	Gammaproteobacteria	Betaproteobacteriales	Nitrosomonadaceae	Ellin6067
2022	SM	OTU80	24	987.35	23945640	0.106146	0.65942	6	1.64241	0	Bacteria	Acidobacteria	Subgroup 5	uncultured Acidobacteria bacterium	uncultured Acidobacteria bacterium	uncultured Acidobacteria bacterium
2022	SM	OTU4	24	987.35	23945640	0.106146	0.65942	6	2.64241	0	Bacteria	Proteobacteria	Gammaproteobacteria	Betaproteobacteriales	Burkholderiaceae	Ramlibacter
2022	SM	OTU5	22	515.88	22939233	0.098447	0.666667	6	3.11205	0	Bacteria	Proteobacteria	Alphaproteobacteria	Rhizobiales	Xanthobacteraceae	Bradyrhizobium
2022	SM	OTU233	22	226.149	4111853	0.0940024	0.705628	6	1.11205	0	Bacteria	Proteobacteria	Deltaproteobacteria	Myxococcales	Phaselicystidaceae	Phaselicystis
2022	SM	OTU124	23	1043.79	21763639	0.102043	0.652174	6	1.37723	0	Bacteria	Latescibacteria	uncultured bacterium	uncultured bacterium	uncultured bacterium	uncultured bacterium
2022	SM	OTU101	16	209.912	5594212	0.0773384	0.733333	6	-1.53976	0.375	Bacteria	Nitrospirae	Nitrospira	Nitrospirales	Nitrospiraceae	Nitrospira
2022	SM	OTU70	21	1382.71	35492522	0.102592	0.619048	6	-0.479035	0.362812	Bacteria	Proteobacteria	Gammaproteobacteria	Betaproteobacteriales	Burkholderiaceae	Cupriavidus
2022	SM	OTU99	16	56.0444	1256537	0.0514723	0.733333	6	-2.3353	0.492188	Bacteria	Proteobacteria	Alphaproteobacteria	Dongiales	Dongiaceae	Dongia
2022	SM	OTU188	20	900.276	25106473	0.0969681	0.663158	6	-0.479035	0.32	Bacteria	Actinobacteria	Thermoleophilia	Gaiellales	uncultured	uncultured bacterium
2022	SM	OTU200	20	114.536	2852136	0.075083	0.7	6	-0.744215	0.375	Bacteria	Chloroflexi	Chloroflexia	Chloroflexales	Roseiflexaceae	uncultured
2022	SM	OTU115	21	219.142	4073989	0.0904888	0.709524	6	0.846866	0	Bacteria	Bacteroidetes	Bacteroidia	Chitinophagales	Saprospiraceae	uncultured
2022	SM	OTU237	19	721.882	17145047	0.0933116	0.637427	6	-1.27458	0.432133	Bacteria	Cyanobacteria	Oxyphotobacteria	Nostocales	Coleofasciculaceae	Microcoleus PCC-7113
2022	SM	OTU528	17	637.863	12484512	0.0793039	0.676471	6	-0.744215	0.207612	Bacteria	Cyanobacteria	Oxyphotobacteria	Leptolyngbyales	Leptolyngbyaceae	Leptolyngbya Es-Yyy1000
2022	SM	OTU226	18	125.145	1238504	0.073995	0.745098	6	-0.213855	0.104938	Bacteria	Acidobacteria	Blastocatellia (Subgroup 4)	11-24	uncultured bacterium	uncultured bacterium
2022	SM	OTU240	21	154.323	3187118	0.087909	0.714286	6	0.316505	0.172336	Bacteria	Armatimonadetes	Chthonomonadetes	Chthonomonadales	Chthonomonadaceae	Chthonomonas
2022	SM	OTU372	22	637.662	48391230	0.0841799	0.688312	6	-0.213855	0.35124	Bacteria	Gemmatimonadetes	Gemmatimonadetes	Gemmatimonadales	Gemmatimonadaceae	uncultured
2022	SM	OTU77	18	35.4958	469617	0.0830588	0.784314	6	0.0513252	0	Bacteria	Acidobacteria	Blastocatellia (Subgroup 4)	11-24	uncultured Acidobacteria bacterium	uncultured Acidobacteria bacterium
2022	SM	OTU500	18	2.93029	55	0.0801145	0.830065	6	0.0513252	0	Bacteria	Verrucomicrobia	Verrucomicrobiae	Opitutales	Opitutaceae	Opitutus
2022	SM	OTU403	20	1342.16	6641631	0.0817288	0.715789	6	-0.213855	0.255	Bacteria	Proteobacteria	Deltaproteobacteria	Myxococcales	Polyangiaceae	Pajaroellobacter
2022	SM	OTU95	22	299.275	11278108	0.0984469	0.692641	6	1.11205	0	Bacteria	Proteobacteria	Alphaproteobacteria	Rhizobiales	Xanthobacteraceae	uncultured
2022	SM	OTU301	22	1126.71	77227039	0.0794562	0.588745	6	-0.479035	0.396694	Bacteria	Rokubacteria	NC10	Rokubacteriales	uncultured bacterium	uncultured bacterium
2022	SM	OTU41	16	199.804	5831991	0.0776234	0.733333	6	-1.53976	0.375	Bacteria	Gemmatimonadetes	Gemmatimonadetes	Gemmatimonadales	Gemmatimonadaceae	Gemmatimonas
2022	SM	OTU180	22	2500.97	43911949	0.0749527	0.619048	6	-1.0094	0.46281	Bacteria	Actinobacteria	Actinobacteria	Micrococcales	Intrasporangiaceae	Terrabacter
2022	SM	OTU350	20	62.1464	483309	0.0910413	0.726316	6	0.581685	0	Bacteria	Proteobacteria	Deltaproteobacteria	Myxococcales	Polyangiaceae	Pajaroellobacter
2022	SM	OTU127	19	1340.29	5942147	0.0878567	0.730994	6	0.0513252	0.099723	Bacteria	Proteobacteria	Gammaproteobacteria	CCD24	uncultured bacterium	uncultured bacterium
2022	SM	OTU450	21	86.827	2824074	0.0823606	0.72381	6	-0.213855	0.30839	Bacteria	Actinobacteria	Actinobacteria	Propionibacteriales	Nocardioidaceae	Kribbella
2022	SM	OTU130	21	336.808	13862217	0.095046	0.7	6	0.846866	0	Bacteria	Planctomycetes	Planctomycetacia	Planctomycetales	uncultured	uncultured Planctomyces sp.
2022	SM	OTU173302	23	357.576	11214920	0.102638	0.675889	6	1.37723	0	Bacteria	Acidobacteria	Blastocatellia (Subgroup 4)	Pyrinomonadales	Pyrinomonadaceae	RB41
2021	SM	OTU73	11	359.071	17429248	1.34694e-07	0.763636	7	1.29355	0	Bacteria	Proteobacteria	Gammaproteobacteria	Enterobacteriales	Enterobacteriaceae	Enterobacter
2021	SM	OTU7	10	131.58	5740032	3.89152e-08	0.733333	7	-1.09454	0.42	Bacteria	Proteobacteria	Deltaproteobacteria	Myxococcales	P3OB-42
2021	SM	OTU183	11	2417.67	50552870	2.83833e-07	0.690909	7	0.0995037	0.297521	Bacteria	Proteobacteria	Gammaproteobacteria	Betaproteobacteriales	Chitinibacteraceae
2021	SM	OTU704	11	359.071	17429248	1.34694e-07	0.763636	7	1.29355	0	Bacteria	Chloroflexi	Ktedonobacteria	Ktedonobacterales	Ktedonobacteraceae	uncultured
2021	SM	OTU248	11	359.071	17429248	1.34694e-07	0.763636	7	1.29355	0	Bacteria	Proteobacteria	Gammaproteobacteria	Xanthomonadales	Rhodanobacteraceae	Chujaibacter
2021	SM	OTU155	12	3330.92	107435171	5.56727e-08	0.621212	7	-0.497519	0.444444	Bacteria	Proteobacteria	Deltaproteobacteria	Desulfarculales	Desulfarculaceae	uncultured
2021	SM	OTU622	12	274.15	22609084	6.48644e-07	0.606061	7	-1.09454	0.486111	Bacteria	Acidobacteria	Acidobacteriia	Acidobacteriales	Acidobacteriaceae (Subgroup 1)	Acidipila
2021	SM	OTU127	11	359.071	17429248	1.34694e-07	0.763636	7	1.29355	0	Bacteria	Proteobacteria	Gammaproteobacteria	CCD24	uncultured bacterium	uncultured bacterium
2021	SM	OTU474	14	1678.85	44573398	1.00961e-06	0.56044	7	-1.09454	0.5	Bacteria	Actinobacteria	Actinobacteria	Catenulisporales	Actinospicaceae	Actinospica
2021	SM	OTU189	10	131.58	5740032	3.89152e-08	0.733333	7	-1.09454	0.42	Bacteria	Chloroflexi	Anaerolineae	Anaerolineales	Anaerolineaceae	uncultured
2021	SM	OTU241	12	762.118	19361785	6.46289e-08	0.651515	7	0.0995037	0.375	Bacteria	Actinobacteria	Thermoleophilia	Gaiellales	uncultured	uncultured bacterium
2021	SM	OTU539	10	311.844	6900152	2.813e-07	0.733333	7	-0.497519	0.32	Bacteria	Actinobacteria	Thermoleophilia	Gaiellales	uncultured	uncultured bacterium
2022	SM	OTU13	12	1128.5	244260779	3.0992e-07	0.590909	7	-1.84776	0.486111	Bacteria	Proteobacteria	Gammaproteobacteria	Betaproteobacteriales	SC-I-84	uncultured proteobacterium
2022	SM	OTU16	14	704.543	206100804	1.39236e-07	0.714286	7	0.9135	0	Bacteria	Proteobacteria	Alphaproteobacteria	Micropepsales	Micropepsaceae	uncultured
2022	SM	OTU81	14	1577.73	474947816	4.13271e-07	0.637363	7	-0.269898	0.336735	Bacteria	Proteobacteria	Gammaproteobacteria	Steroidobacterales	Steroidobacteraceae	uncultured
2022	SM	OTU417	13	646.401	213184735	4.07547e-07	0.705128	7	-0.664364	0.35503	Bacteria	Acidobacteria	Subgroup 5	uncultured bacterium	uncultured bacterium	uncultured bacterium
2022	SM	OTU37	12	56.6858	192507	1.04192e-07	0.833333	7	0.124568	0	Bacteria	Acidobacteria	Acidobacteriia	Acidobacteriales	uncultured	uncultured bacterium
2022	SM	OTU60	12	544.103	179696946	4.01709e-07	0.742424	7	-1.05883	0.375	Bacteria	Gemmatimonadetes	Gemmatimonadetes	Gemmatimonadales	Gemmatimonadaceae	uncultured
2022	SM	OTU275	13	503.051	144538535	1.23531e-07	0.769231	7	0.519034	0	Bacteria	Planctomycetes	Phycisphaerae	Tepidisphaerales	WD2101 soil group	uncultured bacterium
2022	SM	OTU57	15	66.9714	25602484	1.71808e-07	0.704762	7	1.30797	0	Bacteria	Proteobacteria	Gammaproteobacteria	Betaproteobacteriales	Burkholderiaceae	Massilia
2022	SM	OTU159412	15	1199.68	340919616	1.53734e-07	0.67619	7	1.30797	0	Bacteria	Proteobacteria	Deltaproteobacteria	Myxococcales	bacteriap25	uncultured bacterium
2022	SM	OTU153559	14	704.543	206100804	1.39236e-07	0.714286	7	0.9135	0	Bacteria	Proteobacteria	Gammaproteobacteria	Xanthomonadales	Rhodanobacteraceae	Rhodanobacter
2022	SM	OTU19	12	692.462	220123293	1.90514e-07	0.651515	7	-1.05883	0.375	Bacteria	Proteobacteria	Gammaproteobacteria	Betaproteobacteriales	Burkholderiaceae	Burkholderia-Caballeronia-Paraburkholderia
2022	SM	OTU145	11	85.3013	32071513	3.94515e-07	0.8	7	-1.4533	0.396694	Bacteria	Proteobacteria	Deltaproteobacteria	RCP2-54	uncultured bacterium	uncultured bacterium
2022	SM	OTU174	14	2250.63	508208041	3.22951e-07	0.571429	7	-1.05883	0.459184	Bacteria	Bacteroidetes	Bacteroidia	Chitinophagales	uncultured	uncultured bacterium
2022	SM	OTU111210	15	66.9714	25602484	1.71808e-07	0.704762	7	1.30797	0	Bacteria	Proteobacteria	Gammaproteobacteria	Betaproteobacteriales	SC-I-84	uncultured bacterium
2022	SM	OTU100	12	388.907	130032937	2.43676e-07	0.772727	7	-0.269898	0.152778	Bacteria	Proteobacteria	Gammaproteobacteria	Betaproteobacteriales	SC-I-84	uncultured bacterium
2022	SM	OTU62	13	646.401	213184735	4.07547e-07	0.705128	7	-0.664364	0.35503	Bacteria	Proteobacteria	Gammaproteobacteria	Betaproteobacteriales	SC-I-84	uncultured bacterium
2022	SM	OTU255	13	503.051	144538535	1.23531e-07	0.769231	7	0.519034	0	Bacteria	Chloroflexi	TK10	uncultured bacterium	uncultured bacterium	uncultured bacterium
2022	SM	OTU328	15	66.9714	25602484	1.71808e-07	0.704762	7	1.30797	0	Bacteria	Acidobacteria	Subgroup 5	uncultured Acidobacteria bacterium	uncultured Acidobacteria bacterium	uncultured Acidobacteria bacterium
2022	SM	OTU393	12	56.6858	192507	1.04192e-07	0.833333	7	0.124568	0	Bacteria	Actinobacteria	Actinobacteria	Propionibacteriales	Nocardioidaceae	Nocardioides
2021	SM	OTU2	23	1388.99	30679701	0.171781	0.664032	8	-0.544896	0.385633	Bacteria	Bacteroidetes	Bacteroidia	Chitinophagales	Chitinophagaceae	uncultured
2021	SM	OTU16	24	211.952	16314450	0.20698	0.753623	8	1.43853	0	Bacteria	Proteobacteria	Alphaproteobacteria	Micropepsales	Micropepsaceae	uncultured
2021	SM	OTU78	20	97.2961	7434889	0.177057	0.831579	8	0.305142	0	Bacteria	Proteobacteria	Gammaproteobacteria	Betaproteobacteriales	Nitrosomonadaceae	Ellin6067
2021	SM	OTU28	24	457.419	7672075	0.178396	0.644928	8	-0.828243	0.444444	Bacteria	Bacteroidetes	Bacteroidia	Chitinophagales	Chitinophagaceae	uncultured
2021	SM	OTU11	25	2933.29	38269475	0.190717	0.62	8	-0.26155	0.4032	Bacteria	Proteobacteria	Gammaproteobacteria	Betaproteobacteriales	Nitrosomonadaceae	mle1-7
2021	SM	OTU46	22	1369.52	29209263	0.163369	0.675325	8	-0.828243	0.396694	Bacteria	Proteobacteria	Alphaproteobacteria	Caulobacterales	Caulobacteraceae	Phenylobacterium
2021	SM	OTU75	22	44.8862	682314	0.182198	0.748918	8	-0.26155	0.297521	Bacteria	Firmicutes	Bacilli	Bacillales	Bacillaceae	Bacillus
2021	SM	OTU77303	22	70.0093	7544860	0.193079	0.800866	8	0.871834	0	Bacteria	Verrucomicrobia	Verrucomicrobiae	Chthoniobacterales	Chthoniobacteraceae	Candidatus Udaeobacter
2021	SM	OTU13	22	70.0093	7544860	0.193079	0.800866	8	0.871834	0	Bacteria	Proteobacteria	Gammaproteobacteria	Betaproteobacteriales	SC-I-84	uncultured proteobacterium
2021	SM	OTU336	22	44.8862	682314	0.182198	0.748918	8	-0.26155	0.297521	Bacteria	Chloroflexi	Anaerolineae	SBR1031	A4b	uncultured bacterium
2021	SM	OTU95	22	421.055	16599709	0.16332	0.679654	8	-0.828243	0.396694	Bacteria	Proteobacteria	Alphaproteobacteria	Rhizobiales	Xanthobacteraceae	uncultured
2021	SM	OTU43	22	70.0093	7544860	0.193079	0.800866	8	0.871834	0	Bacteria	Proteobacteria	Gammaproteobacteria	Betaproteobacteriales	A21b
2021	SM	OTU179	24	169.162	14294234	0.20686	0.757246	8	1.43853	0	Bacteria	Actinobacteria	Actinobacteria	Micromonosporales	Micromonosporaceae	Dactylosporangium
2021	SM	OTU44	21	102.944	7955845	0.184873	0.809524	8	0.588488	0	Bacteria	Bacteroidetes	Bacteroidia	Chitinophagales	Chitinophagaceae	uncultured
2021	SM	OTU159	21	450.567	9020392	0.15045	0.652381	8	-1.67828	0.471655	Bacteria	Proteobacteria	Gammaproteobacteria	Betaproteobacteriales	Burkholderiaceae	Burkholderia-Caballeronia-Paraburkholderia
2021	SM	OTU261	22	111.133	12711980	0.189508	0.774892	8	0.871834	0	Bacteria	Acidobacteria	Subgroup 6	uncultured Acidobacteria bacterium	uncultured Acidobacteria bacterium	uncultured Acidobacteria bacterium
2021	SM	OTU185	23	1384.87	20481876	0.162702	0.620553	8	-1.39493	0.676371	Bacteria	Proteobacteria	Gammaproteobacteria	Betaproteobacteriales	SC-I-84	uncultured Rhodocyclaceae bacterium
2021	SM	OTU141250	23	131.337	2003740	0.190226	0.731225	8	0.0217959	0.287335	Bacteria	Acidobacteria	Subgroup 6	uncultured bacterium	uncultured bacterium	uncultured bacterium
2021	SM	OTU153559	23	1016.24	136841953	0.15919	0.636364	8	-1.11159	0.653686	Bacteria	Proteobacteria	Gammaproteobacteria	Xanthomonadales	Rhodanobacteraceae	Rhodanobacter
2021	SM	OTU89227	25	236.787	17042901	0.213705	0.736667	8	2.72187	0	Bacteria	Acidobacteria	Acidobacteriia	Solibacterales	Solibacteraceae (Subgroup 3)	Candidatus Solibacter
2021	SM	OTU251	23	101.56	8256395	0.200482	0.778656	8	1.15518	0	Bacteria	Proteobacteria	Gammaproteobacteria	Cellvibrionales	Halieaceae	OM60(NOR5) clade
2021	SM	OTU93	23	320.474	4269119	0.189629	0.719368	8	0.0217959	0.287335	Bacteria	Proteobacteria	Alphaproteobacteria	uncultured	uncultured bacterium	uncultured bacterium
2021	SM	OTU121	21	114.149	12508229	0.147803	0.680952	8	-1.39493	0.444444	Bacteria	Acidobacteria	Subgroup 11	uncultured bacterium	uncultured bacterium	uncultured bacterium
2021	SM	OTU328	21	905.621	110631765	0.14018	0.614286	8	-1.67828	0.471655	Bacteria	Acidobacteria	Subgroup 5	uncultured Acidobacteria bacterium	uncultured Acidobacteria bacterium	uncultured Acidobacteria bacterium
2021	SM	OTU199	22	1237.88	21508874	0.176432	0.69697	8	0.0217959	0.235537	Bacteria	Acidobacteria	Subgroup 6	uncultured Acidobacteria bacterium	uncultured Acidobacteria bacterium	uncultured Acidobacteria bacterium
2021	SM	OTU420	22	111.133	12711980	0.189508	0.774892	8	0.871834	0	Bacteria	Planctomycetes	Phycisphaerae	Tepidisphaerales	WD2101 soil group	uncultured bacterium

## Sheet: TABLE S11
TABLE S11:Topological roles of individual module nodes and keystone species in the fungal microbial network
Year	Treatment	Label	node.degree	node.betw	node.stress	node.evcent	Clustering.Coefficient	No. module	Zi	Pi	Kingdom	Phylum	Class	Order	Family	Genus
2021	CK	OTU48	9	124.628	7916883	0.000139211	0.666667	0	1.26962	0	Fungi	Ascomycota	Sordariomycetes	Hypocreales	Nectriaceae	Cylindrocarpon
2021	CK	OTU68	7	253.691	9236230	0.000360943	0.761905	0	0.211604	0	Fungi	Ascomycota	Sordariomycetes	Hypocreales	Nectriaceae
2021	CK	OTU89	9	108.672	5277905	0.000246469	0.611111	0	1.26962	0	Fungi	Ascomycota	Sordariomycetes	Hypocreales	Nectriaceae	Fusarium
2021	CK	OTU84	8	161.15	7037170	0.00014688	0.714286	0	0.740613	0	Fungi	Ascomycota	Sordariomycetes	Hypocreales	Nectriaceae
2021	CK	OTU128	7	99.6621	993444	0.0284102	0.666667	0	-1.37542	0.489796	Fungi	Ascomycota	Sordariomycetes	Hypocreales	Nectriaceae	Mariannaea
2021	CK	OTU23	6	700.215	19896070	0.00562222	0.733333	0	-0.317406	0	Fungi	Ascomycota	Dothideomycetes	Pleosporales	Thyridariaceae	Roussoella
2021	CK	OTU86	4	0.966883	6	1.39818e-06	0.833333	0	-1.37542	0	Fungi	Ascomycota	Sordariomycetes	Hypocreales	Stachybotryaceae
2021	CK	OTU91	8	24.8009	879665	0.000233384	0.678571	0	0.740613	0	Fungi	Ascomycota	Sordariomycetes	Hypocreales	Nectriaceae	Paracremonium
2021	CK	OTU70	6	700.215	19896070	0.00562222	0.733333	0	-0.317406	0	Fungi	Ascomycota
2021	CK	OTU117	8	220.042	10555854	0.000102202	0.678571	0	0.740613	0	Fungi	Ascomycota	Sordariomycetes	Hypocreales	Nectriaceae	Cylindrocarpon
2021	CK	OTU198	8	161.15	7037170	0.00014688	0.714286	0	0.740613	0	Fungi	Ascomycota	Sordariomycetes	Glomerellales	Plectosphaerellaceae
2021	CK	OTU194	6	63.7827	1979190	0.00033962	0.866667	0	-0.317406	0	Fungi	Basidiomycota	Agaricomycetes	Cantharellales	Ceratobasidiaceae	Ceratobasidium
2021	CK	OTU140	8	1448.35	40429636	0.0216893	0.571429	0	-0.317406	0.375	Fungi	Ascomycota	Sordariomycetes	Hypocreales	Nectriaceae
2021	CK	OTU285	8	220.042	10555854	0.000102202	0.678571	0	0.740613	0	Fungi	Ascomycota	Sordariomycetes	Xylariales
2021	CK	OTU162	5	38.6218	9720	0.00358354	0.8	0	-0.846415	0	Fungi	Ascomycota	Sordariomycetes	Branch06
2021	CK	OTU243	7	1428	39363711	0.00168827	0.428571	0	0.211604	0	Fungi	Ascomycota	Sordariomycetes	Branch06
2021	CK	OTU1877	9	8.64718	67	0.000157466	0.694444	0	1.26962	0	Fungi	Basidiomycota	Agaricomycetes	Cantharellales	Ceratobasidiaceae	Ceratobasidium
2021	CK	OTU242	5	148.072	11215564	3.91711e-05	0.6	0	-0.846415	0	Fungi	Ascomycota	Leotiomycetes	Helotiales	Helotiales	Cadophora
2021	CK	OTU26	5	132.858	10995652	7.50118e-06	0.5	0	-0.846415	0	Fungi	Ascomycota	Sordariomycetes	Hypocreales	Nectriaceae
2021	CK	OTU240	8	347.45	10775603	0.000377271	0.678571	0	0.740613	0	Fungi	Ascomycota	Sordariomycetes	Hypocreales	Nectriaceae	Corallomycetella
2021	CK	OTU2379	7	65.5904	611524	0.0108043	0.666667	0	0.211604	0	Fungi	Ascomycota	Sordariomycetes	Sordariales
2021	CK	OTU262	11	338.168	14074392	0.000226854	0.563636	0	2.32764	0	Fungi	Basidiomycota	Exobasidiomycetes
2021	CK	OTU169	7	99.6621	993444	0.0284102	0.666667	0	-1.37542	0.489796	Fungi	Ascomycota
2021	CK	OTU362	7	65.5904	611524	0.0108043	0.666667	0	0.211604	0	Fungi	Ascomycota	Sordariomycetes	Sordariales	Chaetomiaceae	Chaetomium
2021	CK	OTU345	5	269.19	12315196	2.64512e-05	0.5	0	-0.846415	0	Fungi	Ascomycota	Dothideomycetes	Pleosporales	Pleosporaceae	Curvularia
2021	CK	OTU358	3	0	0	6.93109e-07	1	0	-1.90443	0	Fungi	Ascomycota	Sordariomycetes	Sordariales
2021	CK	OTU601	8	516.333	16493276	0.000367232	0.5	0	0.740613	0	Fungi	Basidiomycota	Agaricomycetes	Agaricales	Psathyrellaceae	Coprinellus
2021	CK	OTU2094	8	27.2734	1319477	0.000173714	0.678571	0	0.740613	0	Fungi	Ascomycota	Sordariomycetes	Hypocreales	Nectriaceae
2021	CK	OTU250	5	124.118	5277956	3.88445e-06	0.6	0	-0.846415	0	Fungi	Ascomycota	Sordariomycetes	Sordariales	Sordariaceae	Neurospora
2021	CK	OTU2680	4	0.966883	6	1.39818e-06	0.833333	0	-1.37542	0	Fungi	Ascomycota	Sordariomycetes	Sordariales	Lasiosphaeriaceae	Schizothecium
2021	M	OTU3	5	0.2	1	0.000205467	0.9	0	-1.82806	0	Fungi	Ascomycota	Sordariomycetes	Hypocreales	Clavicipitaceae	Metarhizium
2021	M	OTU37	13	245.562	8025	0.00159559	0.589744	0	2.78505	0	Fungi	Ascomycota	Eurotiomycetes	Eurotiales	Aspergillaceae	Aspergillus
2021	M	OTU2	11	117.493	4476	0.00148737	0.654545	0	0.881771	0	Fungi	Ascomycota	Sordariomycetes
2021	M	OTU29	9	35.4682	664	0.000853797	0.777778	0	-0.924785	0.345679	Fungi	Ascomycota	Sordariomycetes	Hypocreales	Hypocreaceae	Trichoderma
2021	M	OTU133	10	26.2851	1890	0.000670398	0.755556	0	0.430132	0	Fungi	Ascomycota	Sordariomycetes	Hypocreales	Nectriaceae	Fusicolla
2021	M	OTU79	9	30.7609	1770	0.000530608	0.722222	0	-0.0215066	0	Fungi	Ascomycota	Sordariomycetes	Hypocreales	Bionectriaceae	Clonostachys
2021	M	OTU87	10	157.322	3694	0.00147868	0.688889	0	-0.473146	0.32	Fungi	Ascomycota	Sordariomycetes	Hypocreales	Nectriaceae	Fusicolla
2021	M	OTU169	10	38.2584	2546	0.000631709	0.711111	0	0.430132	0	Fungi	Ascomycota
2021	M	OTU326	12	304.525	8552	0.00168346	0.484848	0	0.430132	0.277778	Fungi	Basidiomycota	Agaricomycetes	Sebacinales	Serendipitaceae	Serendipita
2021	M	OTU227	10	40.4989	2519	0.000636392	0.711111	0	0.430132	0	Fungi	Ascomycota	Sordariomycetes	Hypocreales	Nectriaceae	Fusarium
2021	M	OTU126	11	190.227	6037	0.00142192	0.6	0	0.881771	0	Fungi	Ascomycota	Sordariomycetes	Chaetosphaeriales	Chaetosphaeriaceae	Dictyochaeta
2021	M	OTU2019	9	93.8098	2669	0.00140078	0.75	0	-0.473146	0.197531	Fungi	Ascomycota	Sordariomycetes	Hypocreales	Nectriaceae	Ilyonectria
2021	M	OTU243	13	171.317	4193	0.00175343	0.525641	0	1.78505	0	Fungi	Ascomycota	Sordariomycetes	Branch06
2021	M	OTU2094	10	465.586	6362	0.000896193	0.577778	0	-1.37642	0.48	Fungi	Ascomycota	Sordariomycetes	Hypocreales	Nectriaceae
2021	M	OTU342	9	926.668	24644	0.00878616	0.416667	0	-0.924785	0.345679	Fungi	Ascomycota	Sordariomycetes	Hypocreales	Nectriaceae	Cylindrocarpon
2021	M	OTU1758	8	11.7014	293	0.000751559	0.785714	0	-0.473146	0	Fungi	Basidiomycota	Agaricomycetes	Cantharellales	Ceratobasidiaceae	Ceratobasidium
2021	M	OTU84	5	0.476055	32	0.000214382	0.9	0	-1.82806	0	Fungi	Ascomycota	Sordariomycetes	Hypocreales	Nectriaceae
2021	M	OTU473	10	64.6132	1175	0.000758365	0.555556	0	0.430132	0	Fungi	Ascomycota	Dothideomycetes	Capnodiales	Mycosphaerellaceae	Septoria
2021	M	OTU352	11	915.336	15908	0.00099096	0.490909	0	0.430132	0.165289	Fungi	Ascomycota	Sordariomycetes	Myrmecridiales	Myrmecridiales	Atractospora
2021	M	OTU281	8	18.7096	908	0.000692516	0.75	0	-0.473146	0	Fungi	Ascomycota	Sordariomycetes
2021	M	OTU211	11	50.6459	1527	0.000795739	0.690909	0	0.881771	0	Fungi	Ascomycota	Sordariomycetes	Sordariales	Chaetomiaceae	Humicola
2021	S	OTU8	7	251.764	122011	0.00169343	0.571429	0	-0.215666	0.489796	Fungi	Mortierellomycota	Mortierellomycetes	Mortierellales	Mortierellaceae	Mortierella
2021	S	OTU22	6	294.038	162875	0.00104704	0.533333	0	2.72532	0	Fungi	Ascomycota	Sordariomycetes	Hypocreales	Hypocreaceae	Trichoderma
2021	S	OTU89	4	203.363	116204	0.000102769	0.666667	0	-1.18616	0.375	Fungi	Ascomycota	Sordariomycetes	Hypocreales	Nectriaceae	Fusarium
2021	S	OTU78	6	126.797	61059	0.00102537	0.666667	0	-1.18616	0.5	Fungi	Ascomycota	Sordariomycetes	Sordariales	Lasiosphaeriaceae	Cladorrhinum
2021	S	OTU177	5	104.224	83346	0.00148809	0.7	0	-0.215666	0.32	Fungi	Basidiomycota	Agaricomycetes	Cantharellales	Ceratobasidiaceae	Ceratobasidium
2021	S	OTU246	5	792	406637	0.000827575	0.6	0	0.754829	0	Fungi	Mortierellomycota	Mortierellomycetes	Mortierellales	Mortierellaceae	Mortierella
2021	S	OTU71	6	1542.35	661601	0.0121793	0.4	0	0.754829	0.277778	Fungi	Basidiomycota	Agaricomycetes	Auriculariales
2021	S	OTU308	5	1212.04	676103	0.000103149	0.5	0	-1.18616	0.48	Fungi	Ascomycota	Sordariomycetes
2021	S	OTU391	5	792	406637	0.000827575	0.6	0	0.754829	0	Fungi	Ascomycota	Dothideomycetes	Pleosporales	Torulaceae	Torula
2021	SM	OTU40	13	91.7047	1580	0.0396749	0.589744	0	1.13582	0.142012	Fungi	Basidiomycota	Agaricomycetes	Agaricales	Psathyrellaceae	Coprinopsis
2021	SM	OTU11	11	65.603	1171	0.0359472	0.618182	0	0.262111	0.165289	Fungi	Ascomycota	Eurotiomycetes	Eurotiales	Trichocomaceae	Talaromyces
2021	SM	OTU198	11	347.563	2681	0.0279551	0.581818	0	-0.611593	0.429752	Fungi	Ascomycota	Sordariomycetes	Glomerellales	Plectosphaerellaceae
2021	SM	OTU9	12	93.3877	1322	0.0399657	0.606061	0	0.698963	0.152778	Fungi	Ascomycota	Sordariomycetes	Hypocreales	Hypocreales	Chlamydocillium
2021	SM	OTU79	14	145.347	1790	0.045159	0.571429	0	2.57267	0.132653	Fungi	Ascomycota	Sordariomycetes	Hypocreales	Bionectriaceae	Clonostachys
2021	SM	OTU128	10	60.5263	1100	0.032344	0.644444	0	-0.174741	0.18	Fungi	Ascomycota	Sordariomycetes	Hypocreales	Nectriaceae	Mariannaea
2021	SM	OTU134	12	124.847	1861	0.0352624	0.545455	0	0.698963	0.152778	Fungi	Basidiomycota
2021	SM	OTU1804	10	14.3108	242	0.0208118	0.666667	0	-0.174741	0.18	Fungi	Ascomycota	Eurotiomycetes	Eurotiales	Trichocomaceae	Talaromyces
2021	SM	OTU117	9	4.13782	84	0.0273659	0.777778	0	-1.92215	0.493827	Fungi	Ascomycota	Sordariomycetes	Hypocreales	Nectriaceae	Cylindrocarpon
2021	SM	OTU27	13	47.2994	853	0.0388366	0.589744	0	-0.611593	0.473373	Fungi	Ascomycota	Sordariomycetes	Sordariales	Chaetomiaceae	Humicola
2021	SM	OTU255	12	107.178	834	0.036989	0.545455	0	-1.4853	0.669444	Fungi	Ascomycota	Sordariomycetes	Xylariales	Microdochiaceae	Idriella
2021	SM	OTU185	11	35.5436	646	0.0318728	0.636364	0	0.262111	0.165289	Fungi	Ascomycota	Leotiomycetes
2021	SM	OTU1431	11	45.9776	535	0.0261936	0.636364	0	0.262111	0.165289	Fungi	Ascomycota	Sordariomycetes	Hypocreales	Nectriaceae	Fusarium
2021	SM	OTU90	11	24.5115	566	0.0328912	0.654545	0	-0.611593	0.396694	Fungi	Ascomycota	Sordariomycetes	Hypocreales	Nectriaceae	Gibberella
2021	SM	OTU189	12	21.9096	451	0.029292	0.651515	0	1.13582	0	Fungi	Chytridiomycota	Rhizophydiomycetes	Rhizophydiales
2021	SM	OTU344	13	84.3408	968	0.0383755	0.512821	0	1.13582	0.142012	Fungi	Ascomycota	Sordariomycetes	Hypocreales	Nectriaceae	Ilyonectria
2021	SM	OTU300	12	29.9308	701	0.0356911	0.636364	0	-0.174741	0.375	Fungi	Ascomycota	Sordariomycetes	Hypocreales	Hypocreales	Sesquicillium
2021	SM	OTU240	10	16.3085	281	0.0187482	0.666667	0	-0.611593	0.32	Fungi	Ascomycota	Sordariomycetes	Hypocreales	Nectriaceae	Corallomycetella
2021	SM	OTU265	12	24.3891	520	0.0348654	0.590909	0	1.13582	0	Fungi	Ascomycota	Sordariomycetes	Branch06
2021	SM	OTU137	8	48.6549	716	0.0117537	0.642857	0	-1.92215	0.46875	Fungi	Ascomycota	Dothideomycetes	Pleosporales	Torulaceae	Torula
2022	CK	OTU8	3	0	0	0.000127267	1	0	-1.17376	0	Fungi	Mortierellomycota	Mortierellomycetes	Mortierellales	Mortierellaceae	Mortierella
2022	CK	OTU20	8	0.67619	4	0.00548711	0.857143	0	1.08347	0	Fungi	Ascomycota	Dothideomycetes	Pleosporales
2022	CK	OTU135	3	0	0	0.000127267	1	0	-1.17376	0	Fungi	Ascomycota	Saccharomycetes	Saccharomycetales	Dipodascaceae
2022	CK	OTU157	3	22.5	65	0.00459556	0.333333	0	-1.17376	0	Fungi	Ascomycota
2022	CK	OTU85	7	0.309524	2	0.00520798	0.904762	0	0.632026	0	Fungi	Ascomycota	Leotiomycetes	Thelebolales	Pseudeurotiaceae	Pseudeurotium
2022	CK	OTU27	4	288	702	0.00136829	0.5	0	-0.722315	0	Fungi	Ascomycota	Sordariomycetes	Sordariales	Chaetomiaceae	Humicola
2022	CK	OTU833	8	0.67619	4	0.00548711	0.857143	0	1.08347	0	Fungi	Ascomycota
2022	CK	OTU150	8	0.67619	4	0.00548711	0.857143	0	1.08347	0	Fungi	Ascomycota	Sordariomycetes
2022	CK	OTU238	3	0	0	0.000127267	1	0	-1.17376	0	Fungi	Ascomycota
2022	CK	OTU322	9	352.171	1414	0.0209072	0.555556	0	1.08347	0.197531	Fungi	Ascomycota	Sordariomycetes	Sordariales	Chaetomiaceae	Zopfiella
2022	CK	OTU204	7	12.4948	70	0.00383834	0.761905	0	0.180579	0.244898	Fungi	Ascomycota
2022	CK	OTU189	8	16.9115	86	0.00421707	0.75	0	0.632026	0.21875	Fungi	Chytridiomycota	Rhizophydiomycetes	Rhizophydiales
2022	CK	OTU234	3	407.112	1137	0.0170658	0	0	-1.62521	0.444444	Fungi	Ascomycota	Sordariomycetes	Hypocreales	Nectriaceae	Atractium
2022	CK	OTU356	8	271.793	1205	0.0206266	0.571429	0	0.632026	0.21875	Fungi	Basidiomycota	Tremellomycetes	Filobasidiales	Filobasidiaceae	Filobasidium
2022	CK	OTU325	8	18.4682	87	0.00419666	0.714286	0	0.632026	0.21875	Fungi	Basidiomycota	Agaricomycetes	Agaricales	Tricholomataceae	Arrhenia
2022	M	OTU8	9	11.6303	5820	0.00675086	0.805556	0	-0.30657	0	Fungi	Mortierellomycota	Mortierellomycetes	Mortierellales	Mortierellaceae	Mortierella
2022	M	OTU15	11	70.2687	6985	0.00505014	0.654545	0	0.429198	0	Fungi	Ascomycota
2022	M	OTU53	10	195.894	27430	0.00807463	0.711111	0	-0.30657	0.18	Fungi	Ascomycota
2022	M	OTU21	9	509.268	54832	0.00815221	0.583333	0	-1.04234	0.345679	Fungi	Ascomycota	Sordariomycetes	Sordariales	Chaetomiaceae	Chaetomium
2022	M	OTU1104	9	17.924	3097	0.0047007	0.805556	0	-0.30657	0	Fungi	Ascomycota	Sordariomycetes	Hypocreales	Nectriaceae
2022	M	OTU221	10	421.164	81616	0.00274166	0.533333	0	-2.14599	0.48	Fungi	Basidiomycota	Tremellomycetes	Cystofilobasidiales	Cystofilobasidiaceae	Cystofilobasidium
2022	M	OTU48	15	622.691	53811	0.0094942	0.580952	0	2.90073	0	Fungi	Ascomycota	Sordariomycetes	Hypocreales	Nectriaceae	Cylindrocarpon
2022	M	OTU7	6	16.5823	5449	0.00164744	0.8	0	-1.41022	0	Fungi	Basidiomycota	Agaricomycetes	Trechisporales	Hydnodontaceae	Subulicystidium
2022	M	OTU141	10	245.265	54849	0.00343113	0.6	0	0.0613139	0	Fungi	Ascomycota	Sordariomycetes	Myrmecridiales	Myrmecridiaceae	Myrmecridium
2022	M	OTU198	14	273.481	68842	0.00841612	0.593407	0	1.53285	0	Fungi	Ascomycota	Sordariomycetes	Glomerellales	Plectosphaerellaceae
2022	M	OTU155	10	8.50092	5995	0.00717484	0.866667	0	0.0613139	0	Fungi	Basidiomycota	Agaricomycetes	Sebacinales	Serendipitaceae
2022	M	OTU89	12	33.2324	14853	0.00847079	0.757576	0	0.797081	0	Fungi	Ascomycota	Sordariomycetes	Hypocreales	Nectriaceae	Fusarium
2022	M	OTU108	12	142.749	44059	0.00875722	0.742424	0	0.797081	0	Fungi	Ascomycota	Pezizomycetes	Pezizales	Pyronemataceae	Byssonectria
2022	M	OTU166	11	580.568	66566	0.00511357	0.654545	0	0.429198	0	Fungi	Ascomycota
2022	M	OTU180	8	231.636	53459	0.00272799	0.642857	0	-0.674453	0	Fungi	Ascomycota	Dothideomycetes	Pleosporales	Phaeosphaeriaceae	Paraphoma
2022	M	OTU70	11	73.8636	25452	0.00818127	0.763636	0	0.429198	0	Fungi	Ascomycota
2022	M	OTU306	8	22.383	4985	0.00258771	0.714286	0	-0.674453	0	Fungi	Basidiomycota	Tremellomycetes	Tremellales
2022	M	OTU271	13	199.86	52652	0.00781888	0.641026	0	1.16496	0	Fungi	Ascomycota	Dothideomycetes	Pleosporales	Didymellaceae
2022	M	OTU407	10	450.572	122136	0.0117385	0.488889	0	-1.41022	0.68	Fungi	Basidiomycota	Tremellomycetes	Tremellales	Bulleribasidiaceae	Vishniacozyma
2022	M	OTU431	9	17.924	3097	0.0047007	0.805556	0	-0.30657	0	Fungi	Ascomycota	Sordariomycetes	Glomerellales	Glomerellaceae	Colletotrichum
2022	M	OTU62	12	40.5007	9100	0.00754485	0.69697	0	0.797081	0	Fungi	Ascomycota	Leotiomycetes	Helotiales
2022	M	OTU163	12	33.2324	14853	0.00847079	0.757576	0	0.797081	0	Fungi	Ascomycota	Sordariomycetes	Sordariales	Sordariales	Ramophialophora
2022	M	OTU388	9	787.388	107574	0.00244171	0.5	0	-1.41022	0.444444	Fungi	Ascomycota
2022	M	OTU429	12	142.749	44059	0.00875722	0.742424	0	0.797081	0	Fungi	Ascomycota	Leotiomycetes	Helotiales
2022	S	OTU13	11	54.2851	146380	0.00902322	0.654545	0	1.39707	0	Fungi	Ascomycota	Sordariomycetes	Sordariales
2022	S	OTU6	13	128.427	226689	0.0271097	0.602564	0	0.31046	0.426036	Fungi	Basidiomycota	Tremellomycetes	Trichosporonales	Trichosporonaceae	Apiotrichum
2022	S	OTU79	10	29.1475	60673	0.00558734	0.666667	0	0.853766	0	Fungi	Ascomycota	Sordariomycetes	Hypocreales	Bionectriaceae	Clonostachys
2022	S	OTU48	11	153.403	45610	0.0101167	0.6	0	1.39707	0	Fungi	Ascomycota	Sordariomycetes	Hypocreales	Nectriaceae	Cylindrocarpon
2022	S	OTU25	11	54.2851	146380	0.00902322	0.654545	0	1.39707	0	Fungi	Glomeromycota	Paraglomeromycetes	Paraglomerales	Paraglomeraceae	Paraglomus
2022	S	OTU71	8	120.377	34879	0.00187572	0.535714	0	-1.31946	0.375	Fungi	Basidiomycota	Agaricomycetes	Auriculariales
2022	S	OTU85	14	338.246	69656	0.0482662	0.593407	0	-1.31946	0.489796	Fungi	Ascomycota	Leotiomycetes	Thelebolales	Pseudeurotiaceae	Pseudeurotium
2022	S	OTU205	7	66.2088	19324	0.00607895	0.619048	0	-0.776151	0	Fungi	Basidiomycota	Agaricomycetes
2022	S	OTU228	12	98.7789	171308	0.0269348	0.666667	0	-0.232845	0.444444	Fungi	Ascomycota	Sordariomycetes	Glomerellales	Plectosphaerellaceae	Plectosphaerella
2022	S	OTU408	8	52.2113	20764	0.00248473	0.714286	0	-0.776151	0.21875	Fungi	Ascomycota
2022	S	OTU213	12	78.1468	170963	0.0270292	0.681818	0	-0.232845	0.444444	Fungi	Chytridiomycota	Rhizophydiomycetes	Rhizophydiales	Alphamycetaceae	Betamyces
2022	S	OTU258	8	70.7733	26053	0.00197182	0.607143	0	-1.31946	0.375	Fungi	Rozellomycota	Rozellomycotina	GS11
2022	S	OTU358	10	65.3033	128726	0.00740651	0.666667	0	0.853766	0	Fungi	Ascomycota	Sordariomycetes	Sordariales
2022	S	OTU144	15	231.844	390582	0.0410217	0.580952	0	-0.232845	0.497778	Fungi	Ascomycota	Dothideomycetes	Pleosporales	Pleosporaceae	Alternaria
2022	SM	OTU9	18	39.4526	1837	0.135674	0.72549	0	1.01918	0	Fungi	Ascomycota	Sordariomycetes	Hypocreales	Hypocreales	Chlamydocillium
2022	SM	OTU16	15	69.0932	1454	0.0564723	0.6	0	-0.540787	0.32	Fungi	Ascomycota	Dothideomycetes	Capnodiales	Cladosporiaceae	Cladosporium
2022	SM	OTU28	17	39.4564	1007	0.108939	0.654412	0	0.759182	0	Fungi	Ascomycota	Sordariomycetes	Hypocreales	Nectriaceae	Fusarium
2022	SM	OTU198	18	45.9708	2040	0.111374	0.660131	0	1.01918	0	Fungi	Ascomycota	Sordariomycetes	Glomerellales	Plectosphaerellaceae
2022	SM	OTU89	21	66.352	2452	0.187031	0.638095	0	0.239194	0.408163	Fungi	Ascomycota	Sordariomycetes	Hypocreales	Nectriaceae	Fusarium
2022	SM	OTU146	14	38.3139	904	0.0629118	0.659341	0	-0.280793	0.132653	Fungi	Ascomycota	Dothideomycetes	Pleosporales	Didymellaceae
2022	SM	OTU237	18	13.2403	805	0.161688	0.745098	0	-0.0207995	0.345679	Fungi	Glomeromycota	Glomeromycetes	Glomerales	Glomeraceae	Rhizophagus
2022	SM	OTU29	21	39.9637	2219	0.183059	0.661905	0	0.499188	0.362812	Fungi	Ascomycota	Sordariomycetes	Hypocreales	Hypocreaceae	Trichoderma
2022	SM	OTU304	18	39.4526	1837	0.135674	0.72549	0	1.01918	0	Fungi	Ascomycota	Sordariomycetes	Trichosphaeriales	Trichosphaeriaceae
2022	SM	OTU2138	17	22.8408	947	0.142182	0.779412	0	0.499188	0.110727	Fungi	Ascomycota	Eurotiomycetes	Eurotiales	Trichocomaceae	Talaromyces
2022	SM	OTU251	14	60.1649	1410	0.0570224	0.582418	0	-0.540787	0.244898	Fungi	Ascomycota	Sordariomycetes	Sordariales	Chaetomiaceae	Pseudothielavia
2022	SM	OTU187	15	3379.7	29711	0.0476839	0.133333	0	-2.62074	0.728889	Fungi	Ascomycota	Leotiomycetes	Helotiales
2022	SM	OTU311	18	45.9708	2040	0.111374	0.660131	0	1.01918	0	Fungi	Glomeromycota	Glomeromycetes	Glomerales	Glomeraceae	Funneliformis
2022	SM	OTU276	18	24.5049	1546	0.161729	0.699346	0	-0.0207995	0.345679	Fungi	Glomeromycota	Glomeromycetes	Glomerales	Glomeraceae	Funneliformis
2022	SM	OTU306	24	112.697	4342	0.217586	0.565217	0	-0.280793	0.696528	Fungi	Basidiomycota	Tremellomycetes	Tremellales
2022	SM	OTU57	21	39.9637	2219	0.183059	0.661905	0	0.499188	0.362812	Fungi	Ascomycota	Pezizomycetes	Pezizales	Pyronemataceae	Scutellinia
2022	SM	OTU19	12	30.1849	648	0.037196	0.651515	0	-1.32077	0.375	Fungi	Ascomycota	Eurotiomycetes	Eurotiales	Aspergillaceae	Penicillium
2022	SM	OTU256	20	62.0233	2243	0.153853	0.694737	0	2.67917	0.095	Fungi	Glomeromycota	Glomeromycetes	Glomerales	Glomeraceae
2022	SM	OTU132	18	13.2403	805	0.161688	0.745098	0	-0.0207995	0.345679	Fungi	Glomeromycota
2022	SM	OTU259	11	21.624	322	0.029703	0.654545	0	-1.58076	0.396694	Fungi	Basidiomycota	Cystobasidiomycetes
2022	SM	OTU230	15	384.685	4007	0.0584037	0.533333	0	-0.540787	0.32	Fungi	Olpidiomycota	Olpidiomycetes	Olpidiales	Olpidiaceae	Olpidium
2022	SM	OTU597	19	63.4843	2524	0.142797	0.707602	0	1.27917	0	Fungi	Ascomycota
2022	SM	OTU142	25	479.904	8227	0.224093	0.553333	0	-0.280793	0.4992	Fungi	Ascomycota	Eurotiomycetes	Chaetothyriales	Herpotrichiellaceae	Exophiala
2022	SM	OTU2352	18	315.504	3458	0.138762	0.69281	0	0.759182	0.104938	Fungi	Ascomycota	Leotiomycetes	Thelebolales	Pseudeurotiaceae	Pseudeurotium
2022	SM	OTU403	12	357.249	2689	0.0247092	0.5	0	-1.84076	0.486111	Fungi	Ascomycota	Sordariomycetes	Chaetosphaeriales	Chaetosphaeriaceae	Chaetosphaeria
2021	CK	OTU6	7	32.2738	2963984	6.41871e-11	0.761905	1	0.381881	0	Fungi	Basidiomycota	Tremellomycetes	Trichosporonales	Trichosporonaceae	Apiotrichum
2021	CK	OTU152	6	149.714	9879930	1.97986e-10	0.8	1	-0.218218	0	Fungi	Ascomycota	Sordariomycetes	Hypocreales	Nectriaceae	Fusarium
2021	CK	OTU52	5	0	0	3.61169e-11	1	1	-0.818317	0	Fungi	Ascomycota	Sordariomycetes	Sordariales	Chaetomiaceae	Humicola
2021	CK	OTU57	9	97.1548	8891950	1.01406e-10	0.638889	1	1.58208	0	Fungi	Ascomycota	Pezizomycetes	Pezizales	Pyronemataceae	Scutellinia
2021	CK	OTU15	6	0.5	2	4.50104e-11	0.866667	1	-0.218218	0	Fungi	Ascomycota
2021	CK	OTU123	7	261.071	13831904	2.0402e-10	0.714286	1	0.381881	0	Fungi	Ascomycota	Pezizomycetes	Pezizales	Pyronemataceae	Pseudaleuria
2021	CK	OTU9	7	25.4167	2963984	9.46169e-11	0.761905	1	0.381881	0	Fungi	Ascomycota	Sordariomycetes	Hypocreales	Hypocreales	Chlamydocillium
2021	CK	OTU13	6	149.714	9879930	1.97986e-10	0.8	1	-0.218218	0	Fungi	Ascomycota	Sordariomycetes	Sordariales
2021	CK	OTU33	9	97.1548	8891950	1.01406e-10	0.638889	1	1.58208	0	Fungi	Ascomycota	Sordariomycetes	Sordariales	Lasiosphaeriaceae
2021	CK	OTU27	4	790	36555704	1.20894e-09	0.5	1	-2.01852	0.675	Fungi	Ascomycota	Sordariomycetes	Sordariales	Chaetomiaceae	Humicola
2021	CK	OTU308	5	0	0	3.61169e-11	1	1	-0.818317	0	Fungi	Ascomycota	Sordariomycetes
2021	M	OTU32	14	52.5591	7793	0.232557	0.703297	1	0.662097	0.244898	Fungi	Chytridiomycota	Spizellomycetes	Spizellomycetales
2021	M	OTU33	13	43.2643	4795	0.229194	0.782051	1	-0.540132	0.426036	Fungi	Ascomycota	Sordariomycetes	Sordariales	Lasiosphaeriaceae
2021	M	OTU19	11	21.9426	1511	0.166471	0.745455	1	0.261354	0	Fungi	Ascomycota	Eurotiomycetes	Eurotiales	Aspergillaceae	Penicillium
2021	M	OTU134	10	7.80196	549	0.116208	0.755556	1	-0.139389	0	Fungi	Basidiomycota
2021	M	OTU89	11	111.494	3407	0.0899678	0.563636	1	0.261354	0	Fungi	Ascomycota	Sordariomycetes	Hypocreales	Nectriaceae	Fusarium
2021	M	OTU198	7	15.6813	586	0.0300352	0.666667	1	-1.34162	0	Fungi	Ascomycota	Sordariomycetes	Glomerellales	Plectosphaerellaceae
2021	M	OTU31	11	43.8333	1440	0.13067	0.654545	1	0.261354	0	Fungi	Basidiomycota	Tremellomycetes	Tremellales	Trimorphomycetaceae	Saitozyma
2021	M	OTU16	10	59.1425	2083	0.0592471	0.644444	1	-0.139389	0	Fungi	Ascomycota	Dothideomycetes	Capnodiales	Cladosporiaceae	Cladosporium
2021	M	OTU128	8	3.2835	123	0.0342812	0.785714	1	-0.940875	0	Fungi	Ascomycota	Sordariomycetes	Hypocreales	Nectriaceae	Mariannaea
2021	M	OTU9	14	20.7843	4235	0.24137	0.758242	1	0.261354	0.336735	Fungi	Ascomycota	Sordariomycetes	Hypocreales	Hypocreales	Chlamydocillium
2021	M	OTU63	14	65.5482	9294	0.241122	0.736264	1	-0.540132	0.459184	Fungi	Basidiomycota	Agaricomycetes	Cantharellales	Ceratobasidiaceae
2021	M	OTU7	14	20.7843	4235	0.24137	0.758242	1	0.261354	0.336735	Fungi	Basidiomycota	Agaricomycetes	Trechisporales	Hydnodontaceae	Subulicystidium
2021	M	OTU140	10	54.3247	1518	0.0795309	0.622222	1	-0.139389	0	Fungi	Ascomycota	Sordariomycetes	Hypocreales	Nectriaceae
2021	M	OTU86	13	41.4728	2543	0.191509	0.666667	1	1.06284	0	Fungi	Ascomycota	Sordariomycetes	Hypocreales	Stachybotryaceae
2021	M	OTU58	12	154.314	3521	0.11084	0.575758	1	0.662097	0	Fungi	Ascomycota	Eurotiomycetes	Eurotiales	Aspergillaceae	Aspergillus
2021	M	OTU1431	8	130.408	3429	0.0283519	0.678571	1	-1.34162	0.21875	Fungi	Ascomycota	Sordariomycetes	Hypocreales	Nectriaceae	Fusarium
2021	M	OTU23	8	130.408	3429	0.0283519	0.678571	1	-1.34162	0.21875	Fungi	Ascomycota	Dothideomycetes	Pleosporales	Thyridariaceae	Roussoella
2021	M	OTU242	14	65.5482	9294	0.241122	0.736264	1	-0.540132	0.459184	Fungi	Ascomycota	Leotiomycetes	Helotiales	Helotiales	Cadophora
2021	M	OTU253	8	246.568	6217	0.0214018	0.571429	1	-1.74236	0.375	Fungi	Ascomycota
2021	M	OTU1759	17	151.006	7491	0.234823	0.566176	1	2.66581	0	Fungi	Ascomycota	Eurotiomycetes	Eurotiales	Aspergillaceae	Penicillium
2021	M	OTU1447	16	186.204	12874	0.248705	0.616667	1	1.46358	0.21875	Fungi	Glomeromycota	Glomeromycetes	Glomerales	Glomeraceae	Funneliformis
2021	M	OTU360	14	84.1337	7884	0.241034	0.736264	1	-0.139389	0.408163	Fungi	Ascomycota	Sordariomycetes	Hypocreales	Bionectriaceae	Clonostachys
2021	M	OTU534	14	102.832	4226	0.205965	0.615385	1	1.06284	0.132653	Fungi	Ascomycota	Eurotiomycetes	Eurotiales	Aspergillaceae	Aspergillus
2021	S	OTU198	5	319.315	211323	1.25008e-05	0.5	1	-1.4596	0.48	Fungi	Ascomycota	Sordariomycetes	Glomerellales	Plectosphaerellaceae
2021	S	OTU28	6	275.934	253604	1.27957e-06	0.666667	1	1.04257	0	Fungi	Ascomycota	Sordariomycetes	Hypocreales	Nectriaceae	Fusarium
2021	S	OTU162	6	299.382	232516	8.02812e-08	0.533333	1	-1.4596	0.5	Fungi	Ascomycota	Sordariomycetes	Branch06
2021	S	OTU70	6	287.606	211356	5.98281e-07	0.666667	1	1.04257	0	Fungi	Ascomycota
2021	S	OTU84	6	287.606	211356	5.98281e-07	0.666667	1	1.04257	0	Fungi	Ascomycota	Sordariomycetes	Hypocreales	Nectriaceae
2021	S	OTU117	5	2.07864	12	1.27134e-06	0.8	1	0.208514	0	Fungi	Ascomycota	Sordariomycetes	Hypocreales	Nectriaceae	Cylindrocarpon
2021	S	OTU10	6	919.263	549398	6.92931e-06	0.6	1	0.208514	0.277778	Fungi	Basidiomycota	Agaricomycetes	Atheliales	Atheliaceae	Athelia
2021	S	OTU86	6	355.94	369857	1.50098e-07	0.533333	1	-0.625543	0.444444	Fungi	Ascomycota	Sordariomycetes	Hypocreales	Stachybotryaceae
2021	SM	OTU2	4	85.3909	493	0.00167833	0.5	1	-1.78885	0.5	Fungi	Ascomycota	Sordariomycetes
2021	SM	OTU8	8	114.985	1098	0.00766229	0.535714	1	0	0.5	Fungi	Mortierellomycota	Mortierellomycetes	Mortierellales	Mortierellaceae	Mortierella
2021	SM	OTU29	8	91.1355	866	0.00726964	0.571429	1	0	0.5	Fungi	Ascomycota	Sordariomycetes	Hypocreales	Hypocreaceae	Trichoderma
2021	SM	OTU87	5	2.99629	40	0.00234378	0.8	1	0	0.32	Fungi	Ascomycota	Sordariomycetes	Hypocreales	Nectriaceae	Fusicolla
2021	SM	OTU1787	4	14.2345	89	0.000438822	0.5	1	0	0	Fungi	Basidiomycota	Agaricomycetes	Agaricales	Psathyrellaceae	Coprinopsis
2021	SM	OTU107	6	41.2322	370	0.0015768	0.533333	1	2.78885	0	Fungi	Ascomycota	Sordariomycetes	Chaetosphaeriales	Chaetosphaeriaceae	Chloridium
2021	SM	OTU2379	4	34.6429	161	0.000802398	0.5	1	-0.894427	0.375	Fungi	Ascomycota	Sordariomycetes	Sordariales
2021	SM	OTU110	5	11.5136	151	0.00151825	0.7	1	0.894427	0	Fungi	Ascomycota	Dothideomycetes	Pleosporales	Periconiaceae	Periconia
2022	CK	OTU35	15	6.8646	81	0.271657	0.714286	1	1.30471	0	Fungi	Basidiomycota	Agaricomycetes	Cantharellales	Cantharellales
2022	CK	OTU39	15	6.8646	81	0.271657	0.714286	1	1.30471	0	Fungi	Ascomycota	Sordariomycetes	Hypocreales	Nectriaceae	Ilyonectria
2022	CK	OTU96	9	6.70952	26	0.136717	0.75	1	-1.36492	0.197531	Fungi	Ascomycota	Sordariomycetes	Glomerellales	Glomerellaceae	Colletotrichum
2022	CK	OTU142	12	40.7276	736	0.222377	0.833333	1	-0.220796	0.152778	Fungi	Ascomycota	Eurotiomycetes	Chaetothyriales	Herpotrichiellaceae	Exophiala
2022	CK	OTU68	13	54.5508	902	0.238939	0.782051	1	0.160579	0.142012	Fungi	Ascomycota	Sordariomycetes	Hypocreales	Nectriaceae
2022	CK	OTU163	14	5.62165	32	0.255383	0.725275	1	0.92333	0	Fungi	Ascomycota	Sordariomycetes	Sordariales	Sordariales	Ramophialophora
2022	CK	OTU256	12	40.7276	736	0.222377	0.833333	1	-0.220796	0.152778	Fungi	Glomeromycota	Glomeromycetes	Glomerales	Glomeraceae
2022	CK	OTU185	14	5.62165	32	0.255383	0.725275	1	0.92333	0	Fungi	Ascomycota	Leotiomycetes
2022	CK	OTU128	11	40.442	732	0.202455	0.836364	1	-0.602172	0.165289	Fungi	Ascomycota	Sordariomycetes	Hypocreales	Nectriaceae	Mariannaea
2022	CK	OTU279	9	91.5009	644	0.130551	0.666667	1	-1.7463	0.37037	Fungi	Ascomycota	Eurotiomycetes	Chaetothyriales	Herpotrichiellaceae	Capronia
2022	CK	OTU257	9	6.70952	26	0.136717	0.75	1	-1.36492	0.197531	Fungi	Ascomycota
2022	CK	OTU52	11	34.7097	548	0.188874	0.763636	1	-0.983547	0.31405	Fungi	Ascomycota	Sordariomycetes	Sordariales	Chaetomiaceae	Humicola
2022	CK	OTU162	13	79.6607	1165	0.225769	0.717949	1	0.160579	0.142012	Fungi	Ascomycota	Sordariomycetes	Branch06
2022	CK	OTU273	13	4.93766	34	0.227754	0.74359	1	0.541955	0	Fungi	Mucoromycota
2022	CK	OTU348	13	79.6607	1165	0.225769	0.717949	1	0.160579	0.142012	Fungi	Ascomycota	Eurotiomycetes	Eurotiales	Aspergillaceae	Aspergillus
2022	CK	OTU245	16	90.6402	1221	0.273949	0.616667	1	1.30471	0.117188	Fungi	Ascomycota
2022	CK	OTU355	15	6.8646	81	0.271657	0.714286	1	1.30471	0	Fungi	Ascomycota	Saccharomycetes	Saccharomycetales	Trichomonascaceae	Zygoascus
2022	CK	OTU99	13	99.3107	1202	0.210022	0.615385	1	-0.220796	0.272189	Fungi	Ascomycota	Sordariomycetes	Hypocreales	Nectriaceae	Fusarium
2022	CK	OTU191	11	52.8463	665	0.171626	0.672727	1	-1.36492	0.429752	Fungi	Ascomycota	Eurotiomycetes
2022	M	OTU90	12	67.3098	24770	0.138645	0.681818	1	0.769122	0	Fungi	Ascomycota	Sordariomycetes	Hypocreales	Nectriaceae	Gibberella
2022	M	OTU95	12	67.3098	24770	0.138645	0.681818	1	0.769122	0	Fungi	Ascomycota	Leotiomycetes	Helotiales	Sclerotiniaceae
2022	M	OTU57	7	118.902	22363	0.0267362	0.619048	1	-1.92281	0.408163	Fungi	Ascomycota	Pezizomycetes	Pezizales	Pyronemataceae	Scutellinia
2022	M	OTU120	15	230.139	50616	0.173472	0.514286	1	0.384561	0.391111	Fungi	Glomeromycota	Glomeromycetes	Diversisporales
2022	M	OTU165	12	67.3098	24770	0.138645	0.681818	1	0.769122	0	Fungi	Ascomycota	Leotiomycetes	Helotiales	Helotiales	Malotium
2022	M	OTU208	11	18.4488	7068	0.1418	0.763636	1	-0.384561	0.297521	Fungi	Glomeromycota	Glomeromycetes	Glomerales	Glomeraceae
2022	M	OTU133	12	377.503	54849	0.155549	0.69697	1	0.384561	0.152778	Fungi	Ascomycota	Sordariomycetes	Hypocreales	Nectriaceae	Fusicolla
2022	M	OTU128	13	287.393	40543	0.155891	0.628205	1	1.15368	0	Fungi	Ascomycota	Sordariomycetes	Hypocreales	Nectriaceae	Mariannaea
2022	M	OTU186	8	259.236	50167	0.0360641	0.607143	1	-1.53824	0.375	Fungi	Ascomycota	Sordariomycetes	Glomerellales	Plectosphaerellaceae	Verticillium
2022	M	OTU6	8	841.517	152015	0.024961	0.535714	1	-2.30737	0.5	Fungi	Basidiomycota	Tremellomycetes	Trichosporonales	Trichosporonaceae	Apiotrichum
2022	M	OTU353	9	88.3959	17695	0.0778233	0.722222	1	-0.384561	0	Fungi	Ascomycota
2022	M	OTU110	12	24.187	8166	0.15425	0.727273	1	0	0.277778	Fungi	Ascomycota	Dothideomycetes	Pleosporales	Periconiaceae	Periconia
2022	M	OTU237	13	670.976	91768	0.14697	0.551282	1	-0.769122	0.473373	Fungi	Glomeromycota	Glomeromycetes	Glomerales	Glomeraceae	Rhizophagus
2022	M	OTU87	9	88.3959	17695	0.0778233	0.722222	1	-0.384561	0	Fungi	Ascomycota	Sordariomycetes	Hypocreales	Nectriaceae	Fusicolla
2022	M	OTU126	12	4.57986	66	0.158346	0.742424	1	0.769122	0	Fungi	Ascomycota	Sordariomycetes	Chaetosphaeriales	Chaetosphaeriaceae	Dictyochaeta
2022	M	OTU499	12	4.57986	66	0.158346	0.742424	1	0.769122	0	Fungi	Basidiomycota	Cystobasidiomycetes	Cystobasidiomycetes	Symmetrosporaceae	Symmetrospora
2022	M	OTU299	9	115.829	34418	0.0673666	0.666667	1	-0.384561	0	Fungi	Ascomycota	Sordariomycetes	Sordariales	Chaetomiaceae	Zopfiella
2022	M	OTU214	13	137.957	28759	0.168639	0.705128	1	1.15368	0	Fungi	Ascomycota	Dothideomycetes	Pleosporales	Didymosphaeriaceae	Pseudopithomyces
2022	M	OTU421	13	151.802	28138	0.165557	0.666667	1	1.15368	0	Fungi	Glomeromycota	Glomeromycetes	Glomerales	Glomeraceae
2022	M	OTU52	12	918.124	154798	0.116795	0.560606	1	0.769122	0	Fungi	Ascomycota	Sordariomycetes	Sordariales	Chaetomiaceae	Humicola
2022	M	OTU293	11	27.2297	9918	0.134884	0.709091	1	-0.769122	0.396694	Fungi	Olpidiomycota	Olpidiomycetes	Olpidiales	Olpidiaceae
2022	S	OTU89	5	13.7284	139	0.000463394	0.7	1	-0.267261	0.48	Fungi	Ascomycota	Sordariomycetes	Hypocreales	Nectriaceae	Fusarium
2022	S	OTU256	4	139.122	1844	0.000417559	0.666667	1	1.06904	0	Fungi	Glomeromycota	Glomeromycetes	Glomerales	Glomeraceae
2022	S	OTU189	7	1042.15	39650	0.00667092	0.428571	1	-0.267261	0.612245	Fungi	Chytridiomycota	Rhizophydiomycetes	Rhizophydiales
2022	S	OTU142	5	358.221	3423	0.00044233	0.6	1	1.06904	0.32	Fungi	Ascomycota	Eurotiomycetes	Chaetothyriales	Herpotrichiellaceae	Exophiala
2022	S	OTU2379	3	477.296	4661	4.8014e-05	0.333333	1	-1.60357	0.444444	Fungi	Ascomycota	Sordariomycetes	Sordariales
2022	SM	OTU59	12	154.477	3840	0.000519539	0.606061	1	-0.320232	0	Fungi	Basidiomycota	Agaricomycetes	Agaricales
2022	SM	OTU70	16	8.77693	858	0.000273389	0.783333	1	0.812897	0	Fungi	Ascomycota
2022	SM	OTU48	16	8.77693	858	0.000273389	0.783333	1	0.812897	0	Fungi	Ascomycota	Sordariomycetes	Hypocreales	Nectriaceae	Cylindrocarpon
2022	SM	OTU133	15	197.163	5050	0.000597807	0.638095	1	0.529614	0	Fungi	Ascomycota	Sordariomycetes	Hypocreales	Nectriaceae	Fusicolla
2022	SM	OTU20	15	197.163	5050	0.000597807	0.638095	1	0.529614	0	Fungi	Ascomycota	Dothideomycetes	Pleosporales
2022	SM	OTU203	9	149.675	6713	0.0018094	0.583333	1	-2.01993	0.444444	Fungi	Ascomycota	Eurotiomycetes	Chaetothyriales	Cyphellophoraceae	Cyphellophora
2022	SM	OTU1104	13	11.7075	434	0.000291492	0.74359	1	-0.0369498	0	Fungi	Ascomycota	Sordariomycetes	Hypocreales	Nectriaceae
2022	SM	OTU47	13	1.76245	13	0.000192743	0.858974	1	-0.0369498	0	Fungi	Ascomycota	Leotiomycetes	Helotiales	Helotiales
2022	SM	OTU23	13	33.3955	161	0.000234992	0.679487	1	-0.603514	0.260355	Fungi	Ascomycota	Dothideomycetes	Pleosporales	Thyridariaceae	Roussoella
2022	SM	OTU216	7	40.6069	1712	0.000658723	0.714286	1	-2.01993	0.244898	Fungi	Ascomycota	Dothideomycetes	Pleosporales	Cucurbitariaceae	Pyrenochaetopsis
2022	SM	OTU63	9	13.7615	80	0.000193844	0.666667	1	-1.73664	0.345679	Fungi	Basidiomycota	Agaricomycetes	Cantharellales	Ceratobasidiaceae
2022	SM	OTU79	16	11.504	1176	0.000284948	0.766667	1	0.812897	0	Fungi	Ascomycota	Sordariomycetes	Hypocreales	Bionectriaceae	Clonostachys
2022	SM	OTU269	14	5.37739	548	0.000282315	0.791209	1	0.246332	0	Fungi	Basidiomycota	Agaricomycetes	Agaricales	Lyophyllaceae	Fibulochlamys
2022	SM	OTU180	15	2.83344	30	0.000297749	0.8	1	0.529614	0	Fungi	Ascomycota	Dothideomycetes	Pleosporales	Phaeosphaeriaceae	Paraphoma
2022	SM	OTU242	17	16.3945	1109	0.000277696	0.705882	1	1.09618	0	Fungi	Ascomycota	Leotiomycetes	Helotiales	Helotiales	Cadophora
2022	SM	OTU127	10	1250.38	13766	0.00422643	0.466667	1	-2.01993	0.54	Fungi	Mortierellomycota	Mortierellomycetes	Mortierellales	Mortierellaceae	Mortierella
2022	SM	OTU271	13	152.925	4044	0.000567212	0.589744	1	-0.0369498	0	Fungi	Ascomycota	Dothideomycetes	Pleosporales	Didymellaceae
2022	SM	OTU278	16	8.77693	858	0.000273389	0.783333	1	0.812897	0	Fungi	Mortierellomycota	Mortierellomycetes	Mortierellales
2022	SM	OTU362	15	13.2627	1035	0.000248611	0.733333	1	0.529614	0	Fungi	Ascomycota	Sordariomycetes	Sordariales	Chaetomiaceae	Chaetomium
2022	SM	OTU390	16	8.77693	858	0.000273389	0.783333	1	0.812897	0	Fungi	Ascomycota	Sordariomycetes	Coniochaetales	Coniochaetaceae	Coniochaeta
2022	SM	OTU294	19	629.452	4654	0.00056674	0.584795	1	1.09618	0.188366	Fungi	Basidiomycota	Tremellomycetes	Filobasidiales	Filobasidiaceae	Filobasidium
2022	SM	OTU26	15	13.2627	1035	0.000248611	0.733333	1	0.529614	0	Fungi	Ascomycota	Sordariomycetes	Hypocreales	Nectriaceae
2022	SM	OTU257	12	0.797619	6	0.000178433	0.909091	1	-0.320232	0	Fungi	Ascomycota
2021	CK	OTU4	10	72.4925	293172	0.276301	0.755556	2	2.83462	0	Fungi	Ascomycota	Sordariomycetes	Sordariales	Lasiosphaeriaceae	Cladorrhinum
2021	CK	OTU2	12	915.897	21488015	0.310147	0.651515	2	1.591	0	Fungi	Ascomycota	Sordariomycetes
2021	CK	OTU28	9	744.04	19532928	0.152472	0.638889	2	0.456435	0	Fungi	Ascomycota	Sordariomycetes	Hypocreales	Nectriaceae	Fusarium
2021	CK	OTU63	4	27.8629	2100	0.00264844	0.5	2	-1.43451	0	Fungi	Basidiomycota	Agaricomycetes	Cantharellales	Ceratobasidiaceae
2021	CK	OTU2138	8	381.548	9905295	0.147513	0.714286	2	0.0782461	0	Fungi	Ascomycota	Eurotiomycetes	Eurotiales	Trichocomaceae	Talaromyces
2021	CK	OTU105	10	393.859	9925414	0.258173	0.711111	2	0.834625	0	Fungi	Basidiomycota	Agaricomycetes	Agaricales	Psathyrellaceae	Coprinellus
2021	CK	OTU87	3	10.6667	1046	0.00126466	0.666667	2	-1.8127	0	Fungi	Ascomycota	Sordariomycetes	Hypocreales	Nectriaceae	Fusicolla
2021	CK	OTU133	8	944.287	25612937	0.0666266	0.607143	2	-1.05632	0.66875	Fungi	Ascomycota	Sordariomycetes	Hypocreales	Nectriaceae	Fusicolla
2021	CK	OTU79	8	196.904	1386143	0.0827469	0.607143	2	-0.678133	0.375	Fungi	Ascomycota	Sordariomycetes	Hypocreales	Bionectriaceae	Clonostachys
2021	CK	OTU99	8	494.169	13024621	0.128205	0.678571	2	0.0782461	0	Fungi	Ascomycota	Sordariomycetes	Hypocreales	Nectriaceae	Fusarium
2021	CK	OTU29	5	59.8119	10472	0.00759308	0.5	2	-1.05632	0	Fungi	Ascomycota	Sordariomycetes	Hypocreales	Hypocreaceae	Trichoderma
2021	CK	OTU101	4	1799.53	43008029	0.00194845	0.166667	2	-1.8127	0.375	Fungi	Ascomycota
2021	CK	OTU1104	9	615.989	16142264	0.20173	0.722222	2	0.456435	0	Fungi	Ascomycota	Sordariomycetes	Hypocreales	Nectriaceae
2021	CK	OTU231	6	371.277	5483082	0.0398979	0.533333	2	-0.678133	0	Fungi	Ascomycota	Dothideomycetes	Pleosporales	Phaeosphaeriaceae	Setophoma
2021	CK	OTU47	11	401.822	10750760	0.296065	0.709091	2	2.71281	0	Fungi	Ascomycota	Leotiomycetes	Helotiales	Helotiales
2021	CK	OTU60	7	61.8253	113592	0.120671	0.714286	2	-0.299943	0	Fungi	Ascomycota	Eurotiomycetes	Eurotiales	Aspergillaceae	Aspergillus
2021	CK	OTU81	7	1518.45	37694820	0.0771073	0.52381	2	-0.299943	0	Fungi	Ascomycota	Orbiliomycetes	Orbiliales	Orbiliaceae	Arthrobotrys
2021	CK	OTU234	10	65.0994	198682	0.246424	0.711111	2	0.834625	0	Fungi	Ascomycota	Sordariomycetes	Hypocreales	Nectriaceae	Atractium
2021	CK	OTU38	5	48.8547	41170	0.0147219	0.6	2	-1.05632	0	Fungi	Ascomycota	Saccharomycetes	Saccharomycetales	Phaffomycetaceae	Cyberlindnera
2021	CK	OTU281	7	585.925	16010265	0.0527612	0.666667	2	-1.43451	0.489796	Fungi	Ascomycota	Sordariomycetes
2021	CK	OTU126	10	65.0994	198682	0.246424	0.711111	2	0.834625	0	Fungi	Ascomycota	Sordariomycetes	Chaetosphaeriales	Chaetosphaeriaceae	Dictyochaeta
2021	CK	OTU287	11	647.055	16441392	0.270223	0.654545	2	1.21281	0	Fungi	Ascomycota
2021	CK	OTU2019	11	647.055	16441392	0.270223	0.654545	2	1.21281	0	Fungi	Ascomycota	Sordariomycetes	Hypocreales	Nectriaceae	Ilyonectria
2021	CK	OTU139	11	401.822	10750760	0.296065	0.709091	2	1.21281	0	Fungi	Ascomycota	Dothideomycetes	Pleosporales	Lentitheciaceae	Poaceascoma
2021	CK	OTU237	8	557.226	10847848	0.149823	0.678571	2	0.0782461	0	Fungi	Glomeromycota	Glomeromycetes	Glomerales	Glomeraceae	Rhizophagus
2021	CK	OTU323	5	1725.06	43042921	0.0146561	0.5	2	-1.05632	0	Fungi	Ascomycota	Eurotiomycetes	Eurotiales	Aspergillaceae	Penicillium
2021	CK	OTU85	9	160.991	794905	0.193192	0.666667	2	0.456435	0	Fungi	Ascomycota	Leotiomycetes	Thelebolales	Pseudeurotiaceae	Pseudeurotium
2021	CK	OTU55	9	615.989	16142264	0.20173	0.722222	2	0.456435	0	Fungi	Ascomycota
2021	CK	OTU22	10	72.4925	293172	0.276301	0.755556	2	0.834625	0	Fungi	Ascomycota	Sordariomycetes	Hypocreales	Hypocreaceae	Trichoderma
2021	M	OTU2138	11	186.52	22449	0.0945934	0.672727	2	0.756889	0	Fungi	Ascomycota	Eurotiomycetes	Eurotiales	Trichocomaceae	Talaromyces
2021	M	OTU56	9	513.151	40133	0.0329444	0.5	2	-1.572	0.493827	Fungi	Basidiomycota	Agaricomycetes
2021	M	OTU1104	12	103.382	9592	0.119404	0.69697	2	2.62267	0	Fungi	Ascomycota	Sordariomycetes	Hypocreales	Nectriaceae
2021	M	OTU6	6	47.536	6257	0.0188642	0.666667	2	-2.50356	0.444444	Fungi	Basidiomycota	Tremellomycetes	Trichosporonales	Trichosporonaceae	Apiotrichum
2021	M	OTU99	14	47.3348	6549	0.211059	0.637363	2	-0.640445	0.489796	Fungi	Ascomycota	Sordariomycetes	Hypocreales	Nectriaceae	Fusarium
2021	M	OTU113	13	170.247	19745	0.182172	0.564103	2	-0.174667	0.426036	Fungi	Ascomycota	Sordariomycetes	Coniochaetales	Coniochaetaceae	Coniochaeta
2021	M	OTU68	10	304.011	36476	0.0577278	0.666667	2	-0.174667	0.18	Fungi	Ascomycota	Sordariomycetes	Hypocreales	Nectriaceae
2021	M	OTU1804	12	103.382	9592	0.119404	0.69697	2	1.22267	0	Fungi	Ascomycota	Eurotiomycetes	Eurotiales	Trichocomaceae	Talaromyces
2021	M	OTU66	15	149.91	10714	0.225707	0.590476	2	-0.640445	0.497778	Fungi	Ascomycota	Sordariomycetes	Branch06
2021	M	OTU123	16	240.474	29961	0.241758	0.575	2	-0.640445	0.5	Fungi	Ascomycota	Pezizomycetes	Pezizales	Pyronemataceae	Pseudaleuria
2021	M	OTU52	14	404.363	25750	0.186778	0.571429	2	0.291111	0.408163	Fungi	Ascomycota	Sordariomycetes	Sordariales	Chaetomiaceae	Humicola
2021	M	OTU47	12	113.023	11091	0.123641	0.681818	2	1.22267	0	Fungi	Ascomycota	Leotiomycetes	Helotiales	Helotiales
2021	M	OTU260	10	2.14265	45	0.122439	0.8	2	0.291111	0	Fungi	Ascomycota	Eurotiomycetes	Chaetothyriales	Herpotrichiellaceae	Cladophialophora
2021	M	OTU1544	11	186.52	22449	0.0945934	0.672727	2	0.756889	0	Fungi	Glomeromycota	Glomeromycetes	Glomerales	Glomeraceae	Funneliformis
2021	M	OTU301	11	700.789	26541	0.0709852	0.6	2	0.291111	0.165289	Fungi	Ascomycota	Dothideomycetes	Pleosporales	Periconiaceae	Periconia
2021	M	OTU100	10	49.7864	7007	0.0703604	0.711111	2	0.291111	0	Fungi	Ascomycota	Sordariomycetes	Hypocreales	Cordycipitaceae	Lecanicillium
2021	S	OTU24	9	63.7012	3689	1.45342e-07	0.583333	2	1.50756	0	Fungi	Basidiomycota	Agaricomycetes	Cantharellales	Ceratobasidiaceae	Ceratobasidium
2021	S	OTU81	7	17.4639	15175	2.73053e-07	0.809524	2	0.301511	0	Fungi	Ascomycota	Orbiliomycetes	Orbiliales	Orbiliaceae	Arthrobotrys
2021	S	OTU99	7	17.4639	15175	2.73053e-07	0.809524	2	0.301511	0	Fungi	Ascomycota	Sordariomycetes	Hypocreales	Nectriaceae	Fusarium
2021	S	OTU2675	5	68.0651	77890	3.78258e-07	0.8	2	-1.50756	0.32	Fungi	Basidiomycota	Agaricomycetes	Agaricales	Psathyrellaceae	Coprinopsis
2021	S	OTU260	5	153.605	60270	1.78921e-06	0.7	2	-1.50756	0.32	Fungi	Ascomycota	Eurotiomycetes	Chaetothyriales	Herpotrichiellaceae	Cladophialophora
2021	S	OTU136	5	68.0651	77890	3.78258e-07	0.8	2	-1.50756	0.32	Fungi	Ascomycota	Sordariomycetes	Pleurotheciales	Pleurotheciaceae	Pleurotheciella
2021	S	OTU91	7	21.1848	1485	1.15387e-07	0.666667	2	0.301511	0	Fungi	Ascomycota	Sordariomycetes	Hypocreales	Nectriaceae	Paracremonium
2021	S	OTU387	7	248.603	84690	4.00551e-07	0.619048	2	-0.301511	0.244898	Fungi	Ascomycota	Sordariomycetes	Hypocreales	Cordycipitaceae	Parengyodontium
2021	S	OTU15	8	73.0207	16041	2.03211e-07	0.714286	2	0.904534	0	Fungi	Ascomycota
2021	S	OTU2052	7	376.831	111340	1.81151e-06	0.666667	2	-0.301511	0.244898	Fungi	Ascomycota	Sordariomycetes	Hypocreales	Nectriaceae
2021	S	OTU2700	8	38.9878	30124	2.79382e-07	0.714286	2	0.904534	0	Fungi	Ascomycota	Leotiomycetes	Helotiales
2021	S	OTU6	8	73.0207	16041	2.03211e-07	0.714286	2	0.904534	0	Fungi	Basidiomycota	Tremellomycetes	Trichosporonales	Trichosporonaceae	Apiotrichum
2021	SM	OTU69	11	31.3217	475	0.110595	0.618182	2	0.914991	0	Fungi	Ascomycota	Sordariomycetes	Hypocreales	Nectriaceae	Fusarium
2021	SM	OTU70	12	28.8616	508	0.116476	0.636364	2	1.37249	0	Fungi	Ascomycota
2021	SM	OTU133	8	22.5734	212	0.0275257	0.571429	2	-0.914991	0.21875	Fungi	Ascomycota	Sordariomycetes	Hypocreales	Nectriaceae	Fusicolla
2021	SM	OTU100	12	14.8302	322	0.184001	0.712121	2	-0.914991	0.486111	Fungi	Ascomycota	Sordariomycetes	Hypocreales	Cordycipitaceae	Lecanicillium
2021	SM	OTU66	12	21.5796	350	0.192206	0.69697	2	-1.37249	0.5	Fungi	Ascomycota	Sordariomycetes	Branch06
2021	SM	OTU140	12	23.4057	282	0.0713263	0.590909	2	1.37249	0	Fungi	Ascomycota	Sordariomycetes	Hypocreales	Nectriaceae
2021	SM	OTU154	11	15.6332	208	0.0602561	0.618182	2	0.914991	0	Fungi	Ascomycota	Dothideomycetes	Pleosporales
2021	SM	OTU1104	12	18.7415	209	0.0713791	0.590909	2	1.37249	0	Fungi	Ascomycota	Sordariomycetes	Hypocreales	Nectriaceae
2021	SM	OTU55	12	41.4219	515	0.0897418	0.545455	2	1.37249	0	Fungi	Ascomycota
2021	SM	OTU3	7	4.79516	66	0.0282493	0.666667	2	-0.914991	0	Fungi	Ascomycota	Sordariomycetes	Hypocreales	Clavicipitaceae	Metarhizium
2021	SM	OTU224	10	245.475	1729	0.0517089	0.333333	2	-0.914991	0.46	Fungi	Chytridiomycota	Rhizophlyctidomycetes	Rhizophlyctidales	Rhizophlyctidaceae	Rhizophlyctis
2021	SM	OTU163	9	5.99582	89	0.0425748	0.722222	2	0	0	Fungi	Ascomycota	Sordariomycetes	Sordariales	Sordariales	Ramophialophora
2021	SM	OTU2052	14	76.8011	1183	0.198934	0.582418	2	-0.457496	0.540816	Fungi	Ascomycota	Sordariomycetes	Hypocreales	Nectriaceae
2021	SM	OTU296	14	76.8011	1183	0.198934	0.582418	2	-0.457496	0.640816	Fungi	Ascomycota	Eurotiomycetes	Eurotiales	Aspergillaceae	Aspergillus
2021	SM	OTU231	11	112.675	1300	0.10829	0.618182	2	0.457496	0.165289	Fungi	Ascomycota	Dothideomycetes	Pleosporales	Phaeosphaeriaceae	Setophoma
2021	SM	OTU526	8	75.9792	747	0.0404243	0.607143	2	-0.914991	0.21875	Fungi	Ascomycota	Sordariomycetes
2021	SM	OTU242	13	169.866	1813	0.151731	0.551282	2	0.457496	0.378698	Fungi	Ascomycota	Leotiomycetes	Helotiales	Helotiales	Cadophora
2021	SM	OTU162	9	132.746	1306	0.035588	0.416667	2	-1.37249	0.493827	Fungi	Ascomycota	Sordariomycetes	Branch06
2022	CK	OTU91	10	7.67473	138	0.00723593	0.8	2	1.19734	0	Fungi	Ascomycota	Sordariomycetes	Hypocreales	Nectriaceae	Paracremonium
2022	CK	OTU48	8	46.0973	703	0.00488725	0.785714	2	-0.997785	0.21875	Fungi	Ascomycota	Sordariomycetes	Hypocreales	Nectriaceae	Cylindrocarpon
2022	CK	OTU63	10	7.67473	138	0.00723593	0.8	2	1.19734	0	Fungi	Basidiomycota	Agaricomycetes	Cantharellales	Ceratobasidiaceae
2022	CK	OTU127	10	7.67473	138	0.00723593	0.8	2	1.19734	0	Fungi	Mortierellomycota	Mortierellomycetes	Mortierellales	Mortierellaceae	Mortierella
2022	CK	OTU192	9	4.59404	91	0.0069171	0.861111	2	0.465633	0	Fungi	Ascomycota	Sordariomycetes	Hypocreales	Nectriaceae	Volutella
2022	CK	OTU253	8	2.008	45	0.0065617	0.928571	2	-0.266076	0	Fungi	Ascomycota
2022	CK	OTU23	10	89.1318	1272	0.00684902	0.711111	2	0.465633	0.18	Fungi	Ascomycota	Dothideomycetes	Pleosporales	Thyridariaceae	Roussoella
2022	CK	OTU1804	10	504.476	3048	0.0211424	0.666667	2	0.465633	0.18	Fungi	Ascomycota	Eurotiomycetes	Eurotiales	Trichocomaceae	Talaromyces
2022	CK	OTU146	9	62.855	629	0.00663901	0.583333	2	-0.997785	0.345679	Fungi	Ascomycota	Dothideomycetes	Pleosporales	Didymellaceae
2022	CK	OTU13	7	41.2985	656	0.00438424	0.809524	2	-1.72949	0.244898	Fungi	Ascomycota	Sordariomycetes	Sordariales
2022	CK	OTU19	8	293.325	1671	0.0204153	0.714286	2	-0.997785	0.21875	Fungi	Ascomycota	Eurotiomycetes	Eurotiales	Aspergillaceae	Penicillium
2022	M	OTU10	11	42.8077	12069	0.00742768	0.727273	2	0.709828	0	Fungi	Basidiomycota	Agaricomycetes	Atheliales	Atheliaceae	Athelia
2022	M	OTU20	13	289.273	53016	0.00663319	0.576923	2	1.62246	0	Fungi	Ascomycota	Dothideomycetes	Pleosporales
2022	M	OTU31	9	23.0996	3510	0.00327628	0.75	2	-0.659126	0.197531	Fungi	Basidiomycota	Tremellomycetes	Tremellales	Trimorphomycetaceae	Saitozyma
2022	M	OTU76	10	42.3289	8721	0.00380604	0.733333	2	-0.202808	0.18	Fungi	Ascomycota	Leotiomycetes	Helotiales	Leotiaceae
2022	M	OTU115	12	343.615	70245	0.00712036	0.636364	2	1.16615	0	Fungi	Ascomycota	Dothideomycetes	Pleosporales	Didymellaceae	Boeremia
2022	M	OTU121	9	351.599	66866	0.00321662	0.638889	2	-1.11544	0.345679	Fungi	Ascomycota	Sordariomycetes	Hypocreales	Nectriaceae	Xenoacremonium
2022	M	OTU38	11	22.0316	2393	0.00541966	0.709091	2	0.709828	0	Fungi	Ascomycota	Saccharomycetes	Saccharomycetales	Phaffomycetaceae	Cyberlindnera
2022	M	OTU157	8	99.8164	19276	0.00264795	0.75	2	-1.57176	0.375	Fungi	Ascomycota
2022	M	OTU162	9	246.534	52063	0.0080681	0.75	2	-0.659126	0.197531	Fungi	Ascomycota	Sordariomycetes	Branch06
2022	M	OTU242	11	42.8077	12069	0.00742768	0.727273	2	0.709828	0	Fungi	Ascomycota	Leotiomycetes	Helotiales	Helotiales	Cadophora
2022	M	OTU79	12	138.758	21426	0.00610295	0.666667	2	1.16615	0	Fungi	Ascomycota	Sordariomycetes	Hypocreales	Bionectriaceae	Clonostachys
2022	M	OTU364	11	425.714	62262	0.00401715	0.6	2	-0.202808	0.297521	Fungi	Mortierellomycota	Mortierellomycetes	Mortierellales	Mortierellaceae	Mortierella
2022	M	OTU99	8	62.0149	11076	0.0114394	0.642857	2	-2.02808	0.46875	Fungi	Ascomycota	Sordariomycetes	Hypocreales	Nectriaceae	Fusarium
2022	M	OTU27	10	395.79	71274	0.00855551	0.711111	2	-0.202808	0.18	Fungi	Ascomycota	Sordariomycetes	Sordariales	Chaetomiaceae	Humicola
2022	M	OTU260	11	96.3224	22110	0.0043747	0.690909	2	0.25351	0.165289	Fungi	Ascomycota	Eurotiomycetes	Chaetothyriales	Herpotrichiellaceae	Cladophialophora
2022	M	OTU456	11	270.125	54066	0.00683491	0.709091	2	0.709828	0	Fungi	Ascomycota	Leotiomycetes	Helotiales
2022	M	OTU365	10	468.788	89410	0.0125539	0.6	2	-1.11544	0.42	Fungi	Mortierellomycota	Mortierellomycetes	Mortierellales
2022	M	OTU60	11	22.0316	2393	0.00541966	0.709091	2	0.709828	0	Fungi	Ascomycota	Eurotiomycetes	Eurotiales	Aspergillaceae	Aspergillus
2022	S	OTU28	8	380.951	11896	0.000477085	0.535714	2	-0.774597	0.46875	Fungi	Ascomycota	Sordariomycetes	Hypocreales	Nectriaceae	Fusarium
2022	S	OTU127	7	100.917	7041	0.000453707	0.619048	2	-0.774597	0.408163	Fungi	Mortierellomycota	Mortierellomycetes	Mortierellales	Mortierellaceae	Mortierella
2022	S	OTU9	6	14.2074	2323	6.34763e-05	0.8	2	0.258199	0	Fungi	Ascomycota	Sordariomycetes	Hypocreales	Hypocreales	Chlamydocillium
2022	S	OTU128	7	28.8478	3597	8.82469e-05	0.761905	2	1.29099	0	Fungi	Ascomycota	Sordariomycetes	Hypocreales	Nectriaceae	Mariannaea
2022	S	OTU153	7	28.8478	3597	8.82469e-05	0.761905	2	1.29099	0	Fungi	Ascomycota	Leotiomycetes	Helotiales	Helotiaceae	Tetracladium
2022	S	OTU70	7	198.891	12717	0.000433354	0.714286	2	0.258199	0.244898	Fungi	Ascomycota
2022	S	OTU231	7	23.5057	333	2.41276e-05	0.571429	2	-1.80739	0.489796	Fungi	Ascomycota	Dothideomycetes	Pleosporales	Phaeosphaeriaceae	Setophoma
2022	S	OTU443	9	326.445	10498	7.13984e-05	0.5	2	0.258199	0.444444	Fungi	Ascomycota	Sordariomycetes	Branch06
2022	SM	OTU91	5	29.4173	615	4.44237e-05	0.8	2	0.894427	0	Fungi	Ascomycota	Sordariomycetes	Hypocreales	Nectriaceae	Paracremonium
2022	SM	OTU191	3	0	0	8.68033e-06	1	2	-1.78885	0	Fungi	Ascomycota	Eurotiomycetes
2022	SM	OTU162	8	200.404	2004	0.0003974	0.571429	2	-0.447214	0.5	Fungi	Ascomycota	Sordariomycetes	Branch06
2022	SM	OTU134	7	167.362	1712	0.000307756	0.619048	2	-0.447214	0.489796	Fungi	Basidiomycota
2022	SM	OTU282	6	53.3321	1048	7.37205e-05	0.666667	2	0.894427	0.277778	Fungi	Ascomycota	Sordariomycetes	Sordariales	Chaetomiaceae	Ovatospora
2022	SM	OTU263	5	29.4173	615	4.44237e-05	0.8	2	0.894427	0	Fungi	Mortierellomycota	Mortierellomycetes	Mortierellales	Mortierellaceae	Mortierella
2021	CK	OTU11	5	540	14281826	3.08362e-05	0.8	3	-0.460566	0	Fungi	Ascomycota	Eurotiomycetes	Eurotiales	Trichocomaceae	Talaromyces
2021	CK	OTU8	8	1264.64	40626224	2.84243e-06	0.642857	3	1.51329	0	Fungi	Mortierellomycota	Mortierellomycetes	Mortierellales	Mortierellaceae	Mortierella
2021	CK	OTU31	7	24.4286	1635	1.69881e-06	0.714286	3	0.855337	0	Fungi	Basidiomycota	Tremellomycetes	Tremellales	Trimorphomycetaceae	Saitozyma
2021	CK	OTU134	5	540	14281826	3.08362e-05	0.8	3	-0.460566	0	Fungi	Basidiomycota
2021	CK	OTU39	5	248.967	9879841	2.03322e-07	0.7	3	-0.460566	0	Fungi	Ascomycota	Sordariomycetes	Hypocreales	Nectriaceae	Ilyonectria
2021	CK	OTU185	7	764.767	25069892	7.84005e-07	0.52381	3	0.855337	0	Fungi	Ascomycota	Leotiomycetes
2021	CK	OTU163	6	21.5	246956	2.69624e-06	0.866667	3	0.197386	0	Fungi	Ascomycota	Sordariomycetes	Sordariales	Sordariales	Ramophialophora
2021	CK	OTU69	4	1770	42967908	0.000211742	0.5	3	-1.77647	0.375	Fungi	Ascomycota	Sordariomycetes	Hypocreales	Nectriaceae	Fusarium
2021	CK	OTU107	3	858	37543658	1.10528e-08	0.333333	3	-2.43442	0.444444	Fungi	Ascomycota	Sordariomycetes	Chaetosphaeriales	Chaetosphaeriaceae	Chloridium
2021	CK	OTU154	8	1473.38	41859032	1.21669e-05	0.5	3	1.51329	0	Fungi	Ascomycota	Dothideomycetes	Pleosporales
2021	CK	OTU218	4	340.3	14449344	4.31086e-08	0.666667	3	-1.11852	0	Fungi	Basidiomycota
2021	CK	OTU211	7	52.3095	494895	3.79093e-06	0.714286	3	0.855337	0	Fungi	Ascomycota	Sordariomycetes	Sordariales	Chaetomiaceae	Humicola
2021	CK	OTU206	6	442.567	15066634	7.71328e-07	0.6	3	0.197386	0	Fungi	Ascomycota	Sordariomycetes	Sordariales	Lasiosphaeriaceae
2021	CK	OTU269	6	517.533	19759682	2.07374e-07	0.6	3	0.197386	0	Fungi	Basidiomycota	Agaricomycetes	Agaricales	Lyophyllaceae	Fibulochlamys
2021	CK	OTU127	5	540	14281826	3.08362e-05	0.8	3	-0.460566	0	Fungi	Mortierellomycota	Mortierellomycetes	Mortierellales	Mortierellaceae	Mortierella
2021	CK	OTU20	7	52.3095	494895	3.79093e-06	0.714286	3	0.855337	0	Fungi	Ascomycota	Dothideomycetes	Pleosporales
2021	CK	OTU5	5	256.833	9879841	1.34873e-07	0.7	3	-0.460566	0	Fungi	Ascomycota	Sordariomycetes	Phomatosporales	Phomatosporaceae	Phomatospora
2021	CK	OTU104	7	24.4286	1635	1.69881e-06	0.714286	3	0.855337	0	Fungi	Ascomycota	Eurotiomycetes	Eurotiales	Trichocomaceae	Talaromyces
2021	CK	OTU1804	6	105	740862	1.16463e-05	0.6	3	0.197386	0	Fungi	Ascomycota	Eurotiomycetes	Eurotiales	Trichocomaceae	Talaromyces
2021	CK	OTU142	5	572.033	24082228	6.22197e-08	0.6	3	-0.460566	0	Fungi	Ascomycota	Eurotiomycetes	Chaetothyriales	Herpotrichiellaceae	Exophiala
2021	M	OTU11	8	79.4721	13040	0.00160639	0.75	3	0.471405	0	Fungi	Ascomycota	Eurotiomycetes	Eurotiales	Trichocomaceae	Talaromyces
2021	M	OTU43	9	43.761	7045	0.00103151	0.75	3	1.11959	0	Fungi	Ascomycota	Sordariomycetes	Sordariales	Lasiosphaeriaceae
2021	M	OTU82	9	89.7617	8513	0.000498441	0.638889	3	-0.824958	0.444444	Fungi	Basidiomycota	Agaricomycetes
2021	M	OTU13	8	258.675	27239	0.00519753	0.571429	3	-0.824958	0.375	Fungi	Ascomycota	Sordariomycetes	Sordariales
2021	M	OTU91	11	193.513	21466	0.000630454	0.563636	3	-0.176777	0.46281	Fungi	Ascomycota	Sordariomycetes	Hypocreales	Nectriaceae	Paracremonium
2021	M	OTU48	7	402.962	49725	0.00915943	0.52381	3	-2.12132	0.489796	Fungi	Ascomycota	Sordariomycetes	Hypocreales	Nectriaceae	Cylindrocarpon
2021	M	OTU117	9	153.259	21840	0.00163811	0.666667	3	1.11959	0	Fungi	Ascomycota	Sordariomycetes	Hypocreales	Nectriaceae	Cylindrocarpon
2021	M	OTU15	8	26.5216	4362	0.000990405	0.785714	3	0.471405	0	Fungi	Ascomycota
2021	M	OTU55	11	206.948	25265	0.00057797	0.563636	3	-0.824958	0.495868	Fungi	Ascomycota
2021	M	OTU464	9	159.969	24819	0.00164749	0.694444	3	1.11959	0	Fungi	Ascomycota	Eurotiomycetes	Eurotiales	Aspergillaceae	Aspergillus
2021	M	OTU299	9	36.5414	8331	0.000685169	0.722222	3	0.471405	0.197531	Fungi	Ascomycota	Sordariomycetes	Sordariales	Chaetomiaceae	Zopfiella
2021	S	OTU79	11	28.4665	17563	0.00231923	0.654545	3	1.3694	0	Fungi	Ascomycota	Sordariomycetes	Hypocreales	Bionectriaceae	Clonostachys
2021	S	OTU2379	9	122.627	32750	0.00192949	0.611111	3	-0.54139	0.345679	Fungi	Ascomycota	Sordariomycetes	Sordariales
2021	S	OTU2138	10	63.4535	7736	0.00262787	0.644444	3	-0.063693	0.32	Fungi	Ascomycota	Eurotiomycetes	Eurotiales	Trichocomaceae	Talaromyces
2021	S	OTU133	8	81.2286	24667	0.00181409	0.642857	3	-1.01909	0.375	Fungi	Ascomycota	Sordariomycetes	Hypocreales	Nectriaceae	Fusicolla
2021	S	OTU48	9	26.0692	11424	0.0020591	0.777778	3	0.414004	0	Fungi	Ascomycota	Sordariomycetes	Hypocreales	Nectriaceae	Cylindrocarpon
2021	S	OTU140	8	13.1535	464	0.00195271	0.821429	3	-1.01909	0.375	Fungi	Ascomycota	Sordariomycetes	Hypocreales	Nectriaceae
2021	S	OTU87	10	50.6875	20921	0.00259094	0.688889	3	0.891702	0	Fungi	Ascomycota	Sordariomycetes	Hypocreales	Nectriaceae	Fusicolla
2021	S	OTU68	9	23.9314	7660	0.00210373	0.777778	3	0.414004	0	Fungi	Ascomycota	Sordariomycetes	Hypocreales	Nectriaceae
2021	S	OTU16	11	28.4665	17563	0.00231923	0.654545	3	1.3694	0	Fungi	Ascomycota	Dothideomycetes	Capnodiales	Cladosporiaceae	Cladosporium
2021	S	OTU39	9	26.0692	11424	0.0020591	0.777778	3	0.414004	0	Fungi	Ascomycota	Sordariomycetes	Hypocreales	Nectriaceae	Ilyonectria
2021	S	OTU250	12	656.975	28782	0.0101391	0.515152	3	0.891702	0.291667	Fungi	Ascomycota	Sordariomycetes	Sordariales	Sordariaceae	Neurospora
2021	S	OTU374	11	384.453	25791	0.010205	0.545455	3	0.891702	0.165289	Fungi	Chytridiomycota	Rhizophlyctidomycetes	Rhizophlyctidales	Rhizophlyctidaceae	Rhizophlyctis
2021	S	OTU201	8	13.1535	464	0.00195271	0.821429	3	-1.01909	0.375	Fungi	Ascomycota	Sordariomycetes	Hypocreales	Hypocreales	Myxocephala
2021	S	OTU305	8	538.812	210671	0.00969589	0.5	3	-1.97448	0.59375	Fungi	Ascomycota	Sordariomycetes	Sordariales	Lasiosphaeriaceae
2021	S	OTU389	8	13.1535	464	0.00195271	0.821429	3	-1.01909	0.375	Fungi	Chytridiomycota	Rhizophlyctidomycetes	Rhizophlyctidales	Rhizophlyctidaceae	Rhizophlyctis
2021	SM	OTU23	11	12.0201	87	0.0279145	0.654545	3	0.806313	0	Fungi	Ascomycota	Dothideomycetes	Pleosporales	Thyridariaceae	Roussoella
2021	SM	OTU48	12	26.3514	447	0.0416735	0.681818	3	1.16259	0	Fungi	Ascomycota	Sordariomycetes	Hypocreales	Nectriaceae	Cylindrocarpon
2021	SM	OTU91	13	74.5372	1251	0.0437421	0.461538	3	-0.262521	0.473373	Fungi	Ascomycota	Sordariomycetes	Hypocreales	Nectriaceae	Paracremonium
2021	SM	OTU86	12	27.4388	450	0.0405175	0.681818	3	1.16259	0	Fungi	Ascomycota	Sordariomycetes	Hypocreales	Stachybotryaceae
2021	SM	OTU31	14	75.1281	1257	0.0472253	0.516484	3	0.0937573	0.459184	Fungi	Basidiomycota	Tremellomycetes	Tremellales	Trimorphomycetaceae	Saitozyma
2021	SM	OTU39	13	57.4794	943	0.0442582	0.564103	3	0.450035	0.35503	Fungi	Ascomycota	Sordariomycetes	Hypocreales	Nectriaceae	Ilyonectria
2021	SM	OTU68	10	8.82188	72	0.0240235	0.622222	3	0.450035	0	Fungi	Ascomycota	Sordariomycetes	Hypocreales	Nectriaceae
2021	SM	OTU149	7	9.82284	67	0.0149596	0.666667	3	-0.618798	0	Fungi	Ascomycota	Sordariomycetes
2021	SM	OTU2237	12	300.162	2581	0.114926	0.212121	3	-0.975076	0.621111	Fungi	Ascomycota	Sordariomycetes	Hypocreales	Nectriaceae	Fusarium
2021	SM	OTU105	23	2214.73	17607	0.122589	0.0790514	3	-1.68763	0.782609	Fungi	Basidiomycota	Agaricomycetes	Agaricales	Psathyrellaceae	Coprinellus
2021	SM	OTU227	6	85.9382	804	0.0181927	0.6	3	-0.975076	0	Fungi	Ascomycota	Sordariomycetes	Hypocreales	Nectriaceae	Fusarium
2021	SM	OTU272	12	217.382	1906	0.0407455	0.560606	3	1.16259	0	Fungi	Ascomycota	Sordariomycetes	Glomerellales	Glomerellaceae	Colletotrichum
2021	SM	OTU234	12	19.7037	286	0.0362114	0.636364	3	-0.975076	0.5	Fungi	Ascomycota	Sordariomycetes	Hypocreales	Nectriaceae	Atractium
2021	SM	OTU26	5	81.2852	812	0.0375251	0.2	3	-2.04391	0.48	Fungi	Ascomycota	Sordariomycetes	Hypocreales	Nectriaceae
2021	SM	OTU152	10	3.33407	55	0.0303799	0.777778	3	0.450035	0	Fungi	Ascomycota	Sordariomycetes	Hypocreales	Nectriaceae	Fusarium
2021	SM	OTU302	7	28.8256	396	0.0213079	0.47619	3	-0.618798	0	Fungi	Ascomycota	Eurotiomycetes	Eurotiales	Aspergillaceae	Aspergillus
2021	SM	OTU33	9	5.08028	32	0.0203672	0.638889	3	0.0937573	0	Fungi	Ascomycota	Sordariomycetes	Sordariales	Lasiosphaeriaceae
2021	SM	OTU285	13	234.867	2227	0.0407499	0.487179	3	1.51887	0	Fungi	Ascomycota	Sordariomycetes	Xylariales
2021	SM	OTU201	13	23.8147	244	0.0388208	0.641026	3	0.806313	0.260355	Fungi	Ascomycota	Sordariomycetes	Hypocreales	Hypocreales	Myxocephala
2022	CK	OTU6	8	28.1443	190	0.0109845	0.571429	3	0.686114	0	Fungi	Basidiomycota	Tremellomycetes	Trichosporonales	Trichosporonaceae	Apiotrichum
2022	CK	OTU38	7	1.52671	14	0.00310745	0.904762	3	0.105556	0	Fungi	Ascomycota	Saccharomycetes	Saccharomycetales	Phaffomycetaceae	Cyberlindnera
2022	CK	OTU28	7	30.4371	725	0.00068392	0.761905	3	0.105556	0	Fungi	Ascomycota	Sordariomycetes	Hypocreales	Nectriaceae	Fusarium
2022	CK	OTU1104	7	30.4371	725	0.00068392	0.761905	3	0.105556	0	Fungi	Ascomycota	Sordariomycetes	Hypocreales	Nectriaceae
2022	CK	OTU16	6	2.24167	18	0.00924528	0.8	3	-0.475002	0	Fungi	Ascomycota	Dothideomycetes	Capnodiales	Cladosporiaceae	Cladosporium
2022	CK	OTU108	7	181.36	708	0.036759	0.571429	3	-1.05556	0.44898	Fungi	Ascomycota	Pezizomycetes	Pezizales	Pyronemataceae	Byssonectria
2022	CK	OTU133	6	30.5775	236	0.000346302	0.733333	3	-0.475002	0	Fungi	Ascomycota	Sordariomycetes	Hypocreales	Nectriaceae	Fusicolla
2022	CK	OTU9	5	119.756	1886	0.00131854	0.4	3	-2.79723	0.48	Fungi	Ascomycota	Sordariomycetes	Hypocreales	Hypocreales	Chlamydocillium
2022	CK	OTU159	6	2.24167	18	0.00924528	0.8	3	-0.475002	0	Fungi	Ascomycota	Leotiomycetes	Helotiales	Leotiaceae	Neobulgaria
2022	CK	OTU70	10	239.93	2151	0.00299766	0.555556	3	1.84723	0	Fungi	Ascomycota
2022	CK	OTU237	6	30.5775	236	0.000346302	0.733333	3	-0.475002	0	Fungi	Glomeromycota	Glomeromycetes	Glomerales	Glomeraceae	Rhizophagus
2022	CK	OTU29	8	57.0139	1130	0.000914732	0.642857	3	0.686114	0	Fungi	Ascomycota	Sordariomycetes	Hypocreales	Hypocreaceae	Trichoderma
2022	CK	OTU176	8	21.5938	122	0.00426082	0.571429	3	0.686114	0	Fungi	Basidiomycota	Tremellomycetes
2022	CK	OTU119	7	20.378	158	0.00492269	0.571429	3	0.105556	0	Fungi	Ascomycota	Eurotiomycetes	Chaetothyriales	Herpotrichiellaceae	Exophiala
2022	CK	OTU254	6	14.8801	362	0.000468407	0.866667	3	-0.475002	0	Fungi	Ascomycota
2022	CK	OTU250	8	50.9911	594	0.00317397	0.75	3	0.686114	0	Fungi	Ascomycota	Sordariomycetes	Sordariales	Sordariaceae	Neurospora
2022	CK	OTU260	6	4.68668	32	0.00591447	0.733333	3	-0.475002	0	Fungi	Ascomycota	Eurotiomycetes	Chaetothyriales	Herpotrichiellaceae	Cladophialophora
2022	CK	OTU380	9	146.437	1609	0.00296359	0.611111	3	1.26667	0	Fungi	Basidiomycota	Microbotryomycetes	Microbotryomycetes	Microbotryomycetes	Colacogloea
2022	CK	OTU221	8	13.4324	124	0.00346543	0.75	3	0.686114	0	Fungi	Basidiomycota	Tremellomycetes	Cystofilobasidiales	Cystofilobasidiaceae	Cystofilobasidium
2022	CK	OTU377	7	116.466	643	0.0500639	0.52381	3	-1.63612	0.571429	Fungi	Ascomycota	Sordariomycetes	Hypocreales	Nectriaceae	Fusarium
2022	CK	OTU362	7	1.52671	14	0.00310745	0.904762	3	0.105556	0	Fungi	Ascomycota	Sordariomycetes	Sordariales	Chaetomiaceae	Chaetomium
2022	CK	OTU458	10	1039.7	5575	0.0196553	0.511111	3	1.26667	0.18	Fungi	Ascomycota	Sordariomycetes	Sordariales	Lasiosphaeriaceae	Schizothecium
2022	M	OTU16	7	119.906	37762	0.0236019	0.714286	3	-1.07303	0.244898	Fungi	Ascomycota	Dothideomycetes	Capnodiales	Cladosporiaceae	Cladosporium
2022	M	OTU146	10	13.3468	1170	0.0921659	0.8	3	0.820553	0	Fungi	Ascomycota	Dothideomycetes	Pleosporales	Didymellaceae
2022	M	OTU47	10	216.829	37570	0.0610398	0.644444	3	0.820553	0	Fungi	Ascomycota	Leotiomycetes	Helotiales	Helotiales
2022	M	OTU28	10	96.7183	33419	0.0829214	0.755556	3	0.820553	0	Fungi	Ascomycota	Sordariomycetes	Hypocreales	Nectriaceae	Fusarium
2022	M	OTU194	13	180.26	47032	0.158365	0.615385	3	-0.126239	0.473373	Fungi	Basidiomycota	Agaricomycetes	Cantharellales	Ceratobasidiaceae	Ceratobasidium
2022	M	OTU140	8	229.962	68318	0.0302244	0.642857	3	-0.599635	0.21875	Fungi	Ascomycota	Sordariomycetes	Hypocreales	Nectriaceae
2022	M	OTU356	13	665.646	132532	0.157706	0.602564	3	-0.126239	0.473373	Fungi	Basidiomycota	Tremellomycetes	Filobasidiales	Filobasidiaceae	Filobasidium
2022	M	OTU11	12	292.133	66163	0.13534	0.636364	3	0.347157	0.375	Fungi	Ascomycota	Eurotiomycetes	Eurotiales	Trichocomaceae	Talaromyces
2022	M	OTU537	11	695.621	115496	0.0639646	0.563636	3	1.29395	0	Fungi	Basidiomycota	Agaricomycetes	Auriculariales	Exidiaceae
2022	M	OTU107	7	373.702	52424	0.0184858	0.666667	3	-1.54643	0.408163	Fungi	Ascomycota	Sordariomycetes	Chaetosphaeriales	Chaetosphaeriaceae	Chloridium
2022	M	OTU84	11	40.4486	6457	0.145975	0.690909	3	-1.07303	0.695868	Fungi	Ascomycota	Sordariomycetes	Hypocreales	Nectriaceae
2022	M	OTU466	10	13.3468	1170	0.0921659	0.8	3	0.820553	0	Fungi	Mortierellomycota	Mortierellomycetes	Mortierellales	Mortierellaceae
2022	M	OTU71	10	13.3468	1170	0.0921659	0.8	3	0.820553	0	Fungi	Basidiomycota	Agaricomycetes	Auriculariales
2022	M	OTU378	10	140.434	42405	0.0722112	0.688889	3	0.820553	0	Fungi	Basidiomycota	Agaricomycetes	Cantharellales	Ceratobasidiaceae	Thanatephorus
2022	M	OTU300	7	404.998	58488	0.0142557	0.619048	3	-2.01982	0.489796	Fungi	Ascomycota	Sordariomycetes	Hypocreales	Hypocreales	Sesquicillium
2022	S	OTU68	4	445.63	4387	1.68497e-05	0.5	3	0	0	Fungi	Ascomycota	Sordariomycetes	Hypocreales	Nectriaceae
2022	S	OTU156	6	417.88	6601	0.000230949	0.4	3	0	0	Fungi	Basidiomycota	Agaricomycetes	Agaricales	Psathyrellaceae	Psathyrella
2022	S	OTU297	3	0	0	1.43568e-05	1	3	0	0	Fungi	Ascomycota	Dothideomycetes	Pleosporales	Pleosporaceae	Sporidesmiella
2022	S	OTU95	3	0	0	1.43568e-05	1	3	0	0	Fungi	Ascomycota	Leotiomycetes	Helotiales	Sclerotiniaceae
2022	SM	OTU8	11	60.9495	476	0.00104136	0.654545	3	-0.386227	0.297521	Fungi	Mortierellomycota	Mortierellomycetes	Mortierellales	Mortierellaceae	Mortierella
2022	SM	OTU21	12	682.197	5759	0.00358445	0.575758	3	-0.386227	0.402778	Fungi	Ascomycota	Sordariomycetes	Sordariales	Chaetomiaceae	Chaetomium
2022	SM	OTU53	13	171.024	2647	0.00406421	0.679487	3	0.643712	0.142012	Fungi	Ascomycota
2022	SM	OTU107	13	171.024	2647	0.00406421	0.679487	3	0.643712	0.142012	Fungi	Ascomycota	Sordariomycetes	Chaetosphaeriales	Chaetosphaeriaceae	Chloridium
2022	SM	OTU6	12	108.762	1980	0.0040379	0.772727	3	0.300399	0.152778	Fungi	Basidiomycota	Tremellomycetes	Trichosporonales	Trichosporonaceae	Apiotrichum
2022	SM	OTU277	12	113.703	2046	0.00401189	0.712121	3	0.300399	0.152778	Fungi	Mortierellomycota	Mortierellomycetes	Mortierellales	Mortierellaceae	Mortierella
2022	SM	OTU87	5	44.4812	802	0.000519042	0.6	3	-2.4461	0.48	Fungi	Ascomycota	Sordariomycetes	Hypocreales	Nectriaceae	Fusicolla
2022	SM	OTU348	13	56.7371	498	0.00176851	0.692308	3	0.643712	0.142012	Fungi	Ascomycota	Eurotiomycetes	Eurotiales	Aspergillaceae	Aspergillus
2022	SM	OTU408	12	1.93041	24	0.00179637	0.848485	3	0.643712	0	Fungi	Ascomycota
2022	SM	OTU364	13	14.7259	170	0.00182567	0.769231	3	0.987024	0	Fungi	Mortierellomycota	Mortierellomycetes	Mortierellales	Mortierellaceae	Mortierella
2022	SM	OTU349	12	1.93041	24	0.00179637	0.848485	3	0.643712	0	Fungi	Ascomycota	Sordariomycetes
2022	SM	OTU261	8	69.0606	884	0.000577977	0.642857	3	-1.75948	0.46875	Fungi	Ascomycota
2022	SM	OTU66	10	0.99477	12	0.00152504	0.888889	3	-0.0429141	0	Fungi	Ascomycota	Sordariomycetes	Branch06
2022	SM	OTU402	9	151.683	2191	0.00116351	0.444444	3	-1.41617	0.444444	Fungi	Ascomycota	Eurotiomycetes	Eurotiales	Aspergillaceae	Monascus
2022	SM	OTU279	14	781.956	5694	0.00409775	0.604396	3	0.643712	0.255102	Fungi	Ascomycota	Eurotiomycetes	Chaetothyriales	Herpotrichiellaceae	Capronia
2022	SM	OTU234	13	14.7259	170	0.00182567	0.769231	3	0.987024	0	Fungi	Ascomycota	Sordariomycetes	Hypocreales	Nectriaceae	Atractium
2021	M	OTU8	8	422.936	9421	0.00660056	0.464286	4	-2.3495	0.46875	Fungi	Mortierellomycota	Mortierellomycetes	Mortierellales	Mortierellaceae	Mortierella
2021	M	OTU27	10	114.756	1989	0.00100041	0.777778	4	0.4445	0.18	Fungi	Ascomycota	Sordariomycetes	Sordariales	Chaetomiaceae	Humicola
2021	M	OTU35	12	201.366	5336	0.00110053	0.545455	4	-0.952501	0.486111	Fungi	Basidiomycota	Agaricomycetes	Cantharellales	Cantharellales
2021	M	OTU182	12	216.414	5609	0.00109534	0.575758	4	-0.254	0.444444	Fungi	Ascomycota	Sordariomycetes
2021	M	OTU341	10	46.0489	1985	0.00140611	0.8	4	1.143	0	Fungi	Basidiomycota	Agaricomycetes	Agaricales	Entolomataceae	Clitopilus
2021	M	OTU2052	8	169.009	3858	0.00268109	0.678571	4	-0.952501	0.21875	Fungi	Ascomycota	Sordariomycetes	Hypocreales	Nectriaceae
2021	M	OTU107	9	10.3926	517	0.000936666	0.888889	4	0.4445	0	Fungi	Ascomycota	Sordariomycetes	Chaetosphaeriales	Chaetosphaeriaceae	Chloridium
2021	M	OTU276	9	22.196	978	0.00132784	0.833333	4	0.4445	0	Fungi	Glomeromycota	Glomeromycetes	Glomerales	Glomeraceae	Funneliformis
2021	M	OTU311	9	10.3926	517	0.000936666	0.888889	4	0.4445	0	Fungi	Glomeromycota	Glomeromycetes	Glomerales	Glomeraceae	Funneliformis
2021	M	OTU2120	10	46.0489	1985	0.00140611	0.8	4	1.143	0	Fungi	Ascomycota	Sordariomycetes	Sordariales	Chaetomiaceae	Humicola
2021	M	OTU370	10	302.879	5351	0.00127916	0.733333	4	0.4445	0.18	Fungi	Ascomycota	Sordariomycetes
2021	S	OTU5	8	24.562	20913	3.79296e-05	0.785714	4	2.8165	0	Fungi	Ascomycota	Sordariomycetes	Phomatosporales	Phomatosporaceae	Phomatospora
2021	S	OTU13	8	228.344	144681	2.79148e-05	0.75	4	0.816497	0	Fungi	Ascomycota	Sordariomycetes	Sordariales
2021	S	OTU63	10	421.847	220325	0.000189588	0.6	4	-0.544331	0.48	Fungi	Basidiomycota	Agaricomycetes	Cantharellales	Ceratobasidiaceae
2021	S	OTU62	9	367.879	231375	3.82301e-05	0.694444	4	1.49691	0	Fungi	Ascomycota	Leotiomycetes	Helotiales
2021	S	OTU175	6	8.5	120	9.57573e-06	0.866667	4	-0.544331	0	Fungi	Ascomycota	Sordariomycetes	Sordariales
2021	S	OTU1431	7	96.2914	57988	1.75155e-05	0.809524	4	0.136083	0	Fungi	Ascomycota	Sordariomycetes	Hypocreales	Nectriaceae	Fusarium
2021	S	OTU209	7	632.334	356352	5.47816e-06	0.428571	4	-1.90516	0.489796	Fungi	Basidiomycota	Agaricomycetes	Agaricales	Psathyrellaceae	Coprinopsis
2021	S	OTU329	9	243.656	125848	0.000188057	0.638889	4	-1.22474	0.493827	Fungi	Ascomycota	Sordariomycetes	Hypocreales	Nectriaceae	Fusarium
2021	S	OTU468	8	24.562	20913	3.79296e-05	0.785714	4	0.816497	0	Fungi	Ascomycota	Sordariomycetes	Hypocreales
2021	S	OTU358	10	452.12	210038	0.000144748	0.6	4	0.136083	0.42	Fungi	Ascomycota	Sordariomycetes	Sordariales
2021	SM	OTU17	9	3.20669	34	0.0077152	0.805556	4	0.221839	0	Fungi	Ascomycota	Sordariomycetes	Sordariales
2021	SM	OTU2138	10	5.59958	63	0.00895062	0.755556	4	0.798621	0	Fungi	Ascomycota	Eurotiomycetes	Eurotiales	Trichocomaceae	Talaromyces
2021	SM	OTU80	9	3.20669	34	0.0077152	0.805556	4	0.221839	0	Fungi	Ascomycota	Sordariomycetes
2021	SM	OTU89	7	18.072	174	0.00866881	0.761905	4	-1.50851	0.244898	Fungi	Ascomycota	Sordariomycetes	Hypocreales	Nectriaceae	Fusarium
2021	SM	OTU209	10	5.59958	63	0.00895062	0.755556	4	0.798621	0	Fungi	Basidiomycota	Agaricomycetes	Agaricales	Psathyrellaceae	Coprinopsis
2021	SM	OTU2675	9	13.3867	101	0.00872726	0.638889	4	0.221839	0	Fungi	Basidiomycota	Agaricomycetes	Agaricales	Psathyrellaceae	Coprinopsis
2021	SM	OTU6	9	3.20669	34	0.0077152	0.805556	4	0.221839	0	Fungi	Basidiomycota	Tremellomycetes	Trichosporonales	Trichosporonaceae	Apiotrichum
2021	SM	OTU281	8	286.575	2188	0.0135825	0.428571	4	-1.50851	0.40625	Fungi	Ascomycota	Sordariomycetes
2021	SM	OTU269	9	148.721	1496	0.0196211	0.527778	4	-1.50851	0.493827	Fungi	Basidiomycota	Agaricomycetes	Agaricales	Lyophyllaceae	Fibulochlamys
2021	SM	OTU308	12	214.484	2254	0.018369	0.621212	4	1.3754	0.152778	Fungi	Ascomycota	Sordariomycetes
2021	SM	OTU16	9	95.98	854	0.00650153	0.5	4	-0.931724	0.345679	Fungi	Ascomycota	Dothideomycetes	Capnodiales	Cladosporiaceae	Cladosporium
2021	SM	OTU335	11	8.70968	83	0.0099416	0.690909	4	1.3754	0	Fungi	Ascomycota	Sordariomycetes	Glomerellales	Plectosphaerellaceae
2021	SM	OTU362	10	182.336	1940	0.016305	0.688889	4	0.221839	0.18	Fungi	Ascomycota	Sordariomycetes	Sordariales	Chaetomiaceae	Chaetomium
2022	CK	OTU15	8	12.1465	72	0.00168475	0.607143	4	0.798621	0	Fungi	Ascomycota
2022	CK	OTU31	8	20.4325	244	0.00333629	0.678571	4	0.798621	0	Fungi	Basidiomycota	Tremellomycetes	Tremellales	Trimorphomycetaceae	Saitozyma
2022	CK	OTU123	6	5.5037	35	0.00421535	0.733333	4	-1.33103	0.277778	Fungi	Ascomycota	Pezizomycetes	Pezizales	Pyronemataceae	Pseudaleuria
2022	CK	OTU57	5	2.14841	14	0.0039849	0.8	4	-2.04092	0.32	Fungi	Ascomycota	Pezizomycetes	Pezizales	Pyronemataceae	Scutellinia
2022	CK	OTU120	7	29.2737	426	0.00252089	0.761905	4	0.0887357	0	Fungi	Glomeromycota	Glomeromycetes	Diversisporales
2022	CK	OTU84	6	13.5462	208	0.00239339	0.866667	4	-0.62115	0	Fungi	Ascomycota	Sordariomycetes	Hypocreales	Nectriaceae
2022	CK	OTU79	8	31.5494	430	0.00316903	0.678571	4	0.798621	0	Fungi	Ascomycota	Sordariomycetes	Hypocreales	Bionectriaceae	Clonostachys
2022	CK	OTU2352	8	73.5888	310	0.00316184	0.464286	4	-1.33103	0.46875	Fungi	Ascomycota	Leotiomycetes	Thelebolales	Pseudeurotiaceae	Pseudeurotium
2022	CK	OTU190	9	55.6474	530	0.0029686	0.583333	4	1.50851	0	Fungi	Ascomycota	Leotiomycetes	Helotiales	Helotiales	Cadophora
2022	CK	OTU2138	7	29.2737	426	0.00252089	0.761905	4	0.0887357	0	Fungi	Ascomycota	Eurotiomycetes	Eurotiales	Trichocomaceae	Talaromyces
2022	CK	OTU95	8	32.7119	440	0.00307836	0.678571	4	0.798621	0	Fungi	Ascomycota	Leotiomycetes	Helotiales	Sclerotiniaceae
2022	CK	OTU153	8	15.9368	84	0.00175332	0.607143	4	0.798621	0	Fungi	Ascomycota	Leotiomycetes	Helotiales	Helotiaceae	Tetracladium
2022	CK	OTU55	8	17.3831	93	0.00466307	0.642857	4	0.0887357	0.21875	Fungi	Ascomycota
2022	CK	OTU11	6	448.281	2190	0.017662	0.666667	4	-1.33103	0.277778	Fungi	Ascomycota	Eurotiomycetes	Eurotiales	Trichocomaceae	Talaromyces
2022	CK	OTU134	8	32.7119	440	0.00307836	0.678571	4	0.798621	0	Fungi	Basidiomycota
2022	CK	OTU402	8	496.109	2599	0.0185999	0.571429	4	0.0887357	0.21875	Fungi	Ascomycota	Eurotiomycetes	Eurotiales	Aspergillaceae	Monascus
2022	M	OTU134	8	54.2295	11252	0.0641534	0.714286	4	-0.102598	0.21875	Fungi	Basidiomycota
2022	M	OTU1431	8	49.2877	9222	0.0545938	0.75	4	-0.102598	0.21875	Fungi	Ascomycota	Sordariomycetes	Hypocreales	Nectriaceae	Fusarium
2022	M	OTU189	9	57.1605	12331	0.0820362	0.694444	4	-0.718185	0.444444	Fungi	Chytridiomycota	Rhizophydiomycetes	Rhizophydiales
2022	M	OTU326	10	62.7216	13215	0.10053	0.666667	4	-1.33377	0.5	Fungi	Basidiomycota	Agaricomycetes	Sebacinales	Serendipitaceae	Serendipita
2022	M	OTU39	11	1048.11	159877	0.0910149	0.563636	4	-0.102598	0.46281	Fungi	Ascomycota	Sordariomycetes	Hypocreales	Nectriaceae	Ilyonectria
2022	M	OTU91	10	452.243	66038	0.0698287	0.577778	4	1.12858	0.18	Fungi	Ascomycota	Sordariomycetes	Hypocreales	Nectriaceae	Paracremonium
2022	M	OTU145	12	343.254	47257	0.117154	0.560606	4	-0.718185	0.5	Fungi	Ascomycota	Dothideomycetes	Pleosporales	Phaeosphaeriaceae	Paraphoma
2022	M	OTU288	8	30.5134	4627	0.0635315	0.714286	4	-1.33377	0.46875	Fungi	Ascomycota	Sordariomycetes
2022	M	OTU96	9	88.106	14389	0.0691084	0.666667	4	-0.718185	0.444444	Fungi	Ascomycota	Sordariomycetes	Glomerellales	Glomerellaceae	Colletotrichum
2022	M	OTU258	10	176.041	27824	0.0644926	0.622222	4	1.74416	0	Fungi	Rozellomycota	Rozellomycotina	GS11
2022	M	OTU347	9	138.933	21861	0.0579408	0.666667	4	1.12858	0	Fungi	Ascomycota	Sordariomycetes	Hypocreales	Hypocreales	Acremonium
2022	M	OTU414	10	436.258	67581	0.0736659	0.622222	4	1.12858	0.18	Fungi	Ascomycota	Dothideomycetes	Pleosporales	Phaeosphaeriaceae	Neosetophoma
2022	S	OTU16	21	204.571	78884	0.191488	0.57619	4	0.303774	0.444444	Fungi	Ascomycota	Dothideomycetes	Capnodiales	Cladosporiaceae	Cladosporium
2022	S	OTU53	15	77.645	112451	0.102783	0.733333	4	0.303774	0.124444	Fungi	Ascomycota
2022	S	OTU66	17	258.043	343565	0.0885268	0.610294	4	-0.564152	0.415225	Fungi	Ascomycota	Sordariomycetes	Branch06
2022	S	OTU134	20	155.385	271568	0.17227	0.594737	4	1.1717	0.32	Fungi	Basidiomycota
2022	S	OTU132	14	72.2474	69960	0.0823384	0.692308	4	-0.564152	0.244898	Fungi	Glomeromycota
2022	S	OTU117	19	138.859	204729	0.159082	0.631579	4	1.1717	0.265928	Fungi	Ascomycota	Sordariomycetes	Hypocreales	Nectriaceae	Cylindrocarpon
2022	S	OTU115	22	361.021	92348	0.212676	0.61039	4	-0.564152	0.495868	Fungi	Ascomycota	Dothideomycetes	Pleosporales	Didymellaceae	Boeremia
2022	S	OTU136	18	104.26	108687	0.141459	0.640523	4	1.1717	0.197531	Fungi	Ascomycota	Sordariomycetes	Pleurotheciales	Pleurotheciaceae	Pleurotheciella
2022	S	OTU131	16	135.61	226498	0.0788531	0.633333	4	-0.998115	0.429688	Fungi	Basidiomycota
2022	S	OTU2019	21	178.267	51467	0.203021	0.62381	4	-0.564152	0.489796	Fungi	Ascomycota	Sordariomycetes	Hypocreales	Nectriaceae	Ilyonectria
2022	S	OTU133	14	51.5535	79572	0.0843747	0.703297	4	-0.564152	0.244898	Fungi	Ascomycota	Sordariomycetes	Hypocreales	Nectriaceae	Fusicolla
2022	S	OTU96	17	106.712	19865	0.166967	0.632353	4	-1.43208	0.484429	Fungi	Ascomycota	Sordariomycetes	Glomerellales	Glomerellaceae	Colletotrichum
2022	S	OTU164	16	31.7245	18900	0.131456	0.683333	4	0.737737	0.117188	Fungi	Glomeromycota	Glomeromycetes	Glomerales	Glomeraceae	Rhizophagus
2022	S	OTU185	20	155.385	271568	0.17227	0.594737	4	1.1717	0.32	Fungi	Ascomycota	Leotiomycetes
2022	S	OTU39	19	166.034	41393	0.187417	0.631579	4	-1.43208	0.498615	Fungi	Ascomycota	Sordariomycetes	Hypocreales	Nectriaceae	Ilyonectria
2022	S	OTU229	17	146.46	233292	0.0856784	0.617647	4	-0.564152	0.415225	Fungi	Ascomycota	Sordariomycetes	Hypocreales	Nectriaceae	Volutella
2022	S	OTU220	18	185.642	49111	0.142563	0.627451	4	1.1717	0.203704	Fungi	Ascomycota
2022	S	OTU76	14	57.7624	41478	0.0615953	0.659341	4	-1.86604	0.459184	Fungi	Ascomycota	Leotiomycetes	Helotiales	Leotiaceae
2022	S	OTU288	21	252.009	217498	0.186315	0.571429	4	0.737737	0.408163	Fungi	Ascomycota	Sordariomycetes
2022	S	OTU261	18	1192.71	90076	0.119124	0.522876	4	1.1717	0.203704	Fungi	Ascomycota
2022	SM	OTU71	9	25.0838	2324	0.0151898	0.694444	4	0.911322	0	Fungi	Basidiomycota	Agaricomycetes	Auriculariales
2022	SM	OTU72	9	149.898	5116	0.00883882	0.583333	4	-0.650945	0.345679	Fungi	Basidiomycota	Agaricomycetes	Agaricales	Psathyrellaceae	Coprinopsis
2022	SM	OTU68	10	29.3231	2392	0.019985	0.666667	4	2.69246	0	Fungi	Ascomycota	Sordariomycetes	Hypocreales	Nectriaceae
2022	SM	OTU39	10	17.5462	1084	0.023691	0.666667	4	0.911322	0.18	Fungi	Ascomycota	Sordariomycetes	Hypocreales	Nectriaceae	Ilyonectria
2022	SM	OTU11	13	99.0359	2908	0.067564	0.602564	4	-0.650945	0.497041	Fungi	Ascomycota	Eurotiomycetes	Eurotiales	Trichocomaceae	Talaromyces
2022	SM	OTU214	10	227.423	6825	0.0136341	0.533333	4	0.130189	0.32	Fungi	Ascomycota	Dothideomycetes	Pleosporales	Didymosphaeriaceae	Pseudopithomyces
2022	SM	OTU99	11	10.8793	444	0.0437867	0.690909	4	0.130189	0.396694	Fungi	Ascomycota	Sordariomycetes	Hypocreales	Nectriaceae	Fusarium
2022	SM	OTU201	8	109.441	4352	0.00424662	0.607143	4	-2.21321	0.46875	Fungi	Ascomycota	Sordariomycetes	Hypocreales	Hypocreales	Myxocephala
2022	SM	OTU236	18	108.19	3701	0.11132	0.581699	4	-0.650945	0.475309	Fungi	Basidiomycota	Tremellomycetes	Tremellales	Bulleribasidiaceae	Hannaella
2022	SM	OTU429	16	98.5847	3040	0.0946022	0.608333	4	-0.650945	0.492188	Fungi	Ascomycota	Leotiomycetes	Helotiales
2022	SM	OTU359	9	25.0838	2324	0.0151898	0.694444	4	0.911322	0	Fungi	Basidiomycota	Microbotryomycetes	Sporidiobolales	Sporidiobolaceae	Sporobolomyces
2022	SM	OTU176	11	10.8793	444	0.0437867	0.690909	4	0.130189	0.396694	Fungi	Basidiomycota	Tremellomycetes
2021	M	OTU28	11	10.5805	537	0.000179627	0.836364	5	0.989071	0	Fungi	Ascomycota	Sordariomycetes	Hypocreales	Nectriaceae	Fusarium
2021	M	OTU2379	11	82.9972	11579	0.000240391	0.654545	5	-0.725319	0.297521	Fungi	Ascomycota	Sordariomycetes	Sordariales
2021	M	OTU70	7	0.375	3	8.95102e-05	0.857143	5	-2.43971	0	Fungi	Ascomycota
2021	M	OTU69	13	95.0395	17208	0.000327828	0.576923	5	-0.725319	0.426036	Fungi	Ascomycota	Sordariomycetes	Hypocreales	Nectriaceae	Fusarium
2021	M	OTU39	11	1.92955	16	0.000161202	0.8	5	0.989071	0	Fungi	Ascomycota	Sordariomycetes	Hypocreales	Nectriaceae	Ilyonectria
2021	M	OTU234	12	31.5839	4866	0.000220733	0.757576	5	0.989071	0.152778	Fungi	Ascomycota	Sordariomycetes	Hypocreales	Nectriaceae	Atractium
2021	M	OTU60	10	19.614	802	0.000148994	0.822222	5	0.131876	0	Fungi	Ascomycota	Eurotiomycetes	Eurotiales	Aspergillaceae	Aspergillus
2021	M	OTU285	11	1.92955	16	0.000161202	0.8	5	0.989071	0	Fungi	Ascomycota	Sordariomycetes	Xylariales
2021	M	OTU26	10	19.614	802	0.000148994	0.822222	5	0.131876	0	Fungi	Ascomycota	Sordariomycetes	Hypocreales	Nectriaceae
2021	M	OTU221	12	57.3544	11110	0.000279828	0.651515	5	-0.725319	0.375	Fungi	Basidiomycota	Tremellomycetes	Cystofilobasidiales	Cystofilobasidiaceae	Cystofilobasidium
2021	M	OTU462	11	19.7378	802	0.000162677	0.8	5	0.989071	0	Fungi	Ascomycota	Sordariomycetes	Hypocreales
2021	M	OTU231	13	887.685	17580	0.000348571	0.525641	5	-0.725319	0.461538	Fungi	Ascomycota	Dothideomycetes	Pleosporales	Phaeosphaeriaceae	Setophoma
2021	M	OTU90	10	19.3628	799	0.00014558	0.822222	5	0.131876	0	Fungi	Ascomycota	Sordariomycetes	Hypocreales	Nectriaceae	Gibberella
2021	S	OTU134	5	234.598	67374	0.000160727	0.8	5	0.894427	0	Fungi	Basidiomycota
2021	S	OTU142	6	471.297	106107	0.00120991	0.6	5	-0.447214	0.444444	Fungi	Ascomycota	Eurotiomycetes	Chaetothyriales	Herpotrichiellaceae	Exophiala
2021	S	OTU111	6	471.297	106107	0.00120991	0.6	5	-0.447214	0.444444	Fungi	Ascomycota	Dothideomycetes	Pleosporales	Torulaceae	Torula
2021	S	OTU448	5	234.598	67374	0.000160727	0.8	5	0.894427	0	Fungi	Ascomycota	Sordariomycetes	Sordariales	Lasiosphaeriaceae
2021	S	OTU362	5	676.376	191994	2.81926e-05	0.4	5	-1.78885	0.48	Fungi	Ascomycota	Sordariomycetes	Sordariales	Chaetomiaceae	Chaetomium
2021	S	OTU20	5	234.598	67374	0.000160727	0.8	5	0.894427	0	Fungi	Ascomycota	Dothideomycetes	Pleosporales
2021	SM	OTU28	11	0.844048	9	0.189237	0.890909	5	0.0870388	0	Fungi	Ascomycota	Sordariomycetes	Hypocreales	Nectriaceae	Fusarium
2021	SM	OTU19	16	20.4481	386	0.270336	0.666667	5	0.696311	0.375	Fungi	Ascomycota	Eurotiomycetes	Eurotiales	Aspergillaceae	Penicillium
2021	SM	OTU63	13	14.4566	244	0.223681	0.679487	5	-1.74078	0.473373	Fungi	Basidiomycota	Agaricomycetes	Cantharellales	Ceratobasidiaceae
2021	SM	OTU58	14	17.1064	276	0.239787	0.67033	5	-1.1315	0.459184	Fungi	Ascomycota	Eurotiomycetes	Eurotiales	Aspergillaceae	Aspergillus
2021	SM	OTU248	9	27.3186	439	0.125972	0.638889	5	-2.35005	0.345679	Fungi	Chytridiomycota
2021	SM	OTU99	11	0.844048	9	0.189237	0.890909	5	0.0870388	0	Fungi	Ascomycota	Sordariomycetes	Hypocreales	Nectriaceae	Fusarium
2021	SM	OTU15	12	17.2046	106	0.191975	0.757576	5	0.0870388	0.152778	Fungi	Ascomycota
2021	SM	OTU252	13	31.6033	567	0.212231	0.705128	5	0.696311	0.142012	Fungi	Ascomycota	Lecanoromycetes
2021	SM	OTU322	13	159.807	1755	0.212752	0.692308	5	0.696311	0.142012	Fungi	Ascomycota	Sordariomycetes	Sordariales	Chaetomiaceae	Zopfiella
2021	SM	OTU126	14	160.091	1758	0.231995	0.714286	5	1.30558	0.132653	Fungi	Ascomycota	Sordariomycetes	Chaetosphaeriales	Chaetosphaeriaceae	Dictyochaeta
2021	SM	OTU276	13	7.46741	105	0.220755	0.769231	5	0.696311	0.142012	Fungi	Glomeromycota	Glomeromycetes	Glomerales	Glomeraceae	Funneliformis
2021	SM	OTU292	16	55.8984	945	0.263237	0.608333	5	0.0870388	0.460938	Fungi	Basidiomycota	Tremellomycetes	Trichosporonales	Trichosporonaceae	Apiotrichum
2021	SM	OTU311	16	220.937	2447	0.263758	0.591667	5	0.0870388	0.660937	Fungi	Glomeromycota	Glomeromycetes	Glomerales	Glomeraceae	Funneliformis
2021	SM	OTU397	13	30.0618	549	0.222245	0.75641	5	0.696311	0.142012	Fungi	Ascomycota	Dothideomycetes	Pleosporales	Sporormiaceae	Westerdykella
2022	CK	OTU25	7	2.52381	19	0.0055199	0.761905	5	0.497519	0	Fungi	Glomeromycota	Paraglomeromycetes	Paraglomerales	Paraglomeraceae	Paraglomus
2022	CK	OTU47	6	22.0733	257	0.00395604	0.733333	5	-0.696526	0.277778	Fungi	Ascomycota	Leotiomycetes	Helotiales	Helotiales
2022	CK	OTU26	7	2.52381	19	0.0055199	0.761905	5	0.497519	0	Fungi	Ascomycota	Sordariomycetes	Hypocreales	Nectriaceae
2022	CK	OTU21	6	22.0733	257	0.00395604	0.733333	5	-0.696526	0.277778	Fungi	Ascomycota	Sordariomycetes	Sordariales	Chaetomiaceae	Chaetomium
2022	CK	OTU53	8	6.82482	41	0.00720735	0.678571	5	1.09454	0	Fungi	Ascomycota
2022	CK	OTU217	26	3750.58	18479	0.211648	0.113846	5	-1.29355	0.757396	Fungi	Ascomycota	Sordariomycetes	Sordariales	Lasiosphaeriaceae	Cladorrhinum
2022	CK	OTU242	7	88.4914	671	0.0232046	0.571429	5	0.497519	0	Fungi	Ascomycota	Leotiomycetes	Helotiales	Helotiales	Cadophora
2022	CK	OTU198	5	9.66953	63	0.00728941	0.6	5	-0.696526	0	Fungi	Ascomycota	Sordariomycetes	Glomerellales	Plectosphaerellaceae
2022	CK	OTU316	9	306.303	1354	0.0216027	0.5	5	1.69156	0	Fungi	Basidiomycota	Pucciniomycetes	Platygloeales	Platygloeaceae
2022	CK	OTU268	6	170.271	921	0.0199983	0.333333	5	-1.89057	0.5	Fungi	Basidiomycota	Microbotryomycetes	Leucosporidiales	Leucosporidiaceae	Leucosporidium
2022	CK	OTU144	7	3.09488	22	0.00716206	0.714286	5	0.497519	0	Fungi	Ascomycota	Dothideomycetes	Pleosporales	Pleosporaceae	Alternaria
2022	CK	OTU382	7	149.205	982	0.0209822	0.52381	5	0.497519	0	Fungi	Basidiomycota	Agaricomycetes	Agaricales	Tricholomataceae
2022	M	OTU63	14	299.765	66851	0.209539	0.648352	5	0.0691714	0.408163	Fungi	Basidiomycota	Agaricomycetes	Cantharellales	Ceratobasidiaceae
2022	M	OTU25	10	23.6475	11189	0.150647	0.844444	5	0.0691714	0	Fungi	Glomeromycota	Paraglomeromycetes	Paraglomerales	Paraglomeraceae	Paraglomus
2022	M	OTU144	11	149.977	34549	0.174667	0.781818	5	-0.899229	0.396694	Fungi	Ascomycota	Dothideomycetes	Pleosporales	Pleosporaceae	Alternaria
2022	M	OTU9	11	87.3049	34575	0.13504	0.672727	5	-0.899229	0.396694	Fungi	Ascomycota	Sordariomycetes	Hypocreales	Hypocreales	Chlamydocillium
2022	M	OTU153	13	54.2454	24061	0.19336	0.717949	5	2.52177	0	Fungi	Ascomycota	Leotiomycetes	Helotiales	Helotiaceae	Tetracladium
2022	M	OTU68	12	233.608	53451	0.185476	0.727273	5	-0.899229	0.444444	Fungi	Ascomycota	Sordariomycetes	Hypocreales	Nectriaceae
2022	M	OTU35	10	66.862	27598	0.120365	0.688889	5	-1.38343	0.42	Fungi	Basidiomycota	Agaricomycetes	Cantharellales	Cantharellales
2022	M	OTU213	14	940.715	158399	0.200629	0.648352	5	1.52177	0.132653	Fungi	Chytridiomycota	Rhizophydiomycetes	Rhizophydiales	Alphamycetaceae	Betamyces
2022	M	OTU220	12	157.634	52854	0.1394	0.606061	5	-0.899229	0.444444	Fungi	Ascomycota
2022	M	OTU867	10	23.6475	11189	0.150647	0.844444	5	0.0691714	0	Fungi	Basidiomycota	Agaricomycetes	Sebacinales	Serendipitaceae	Serendipita
2022	M	OTU307	11	149.977	34549	0.174667	0.781818	5	-0.899229	0.396694	Fungi	Basidiomycota	Tremellomycetes	Tremellales	Bulleribasidiaceae	Hannaella
2022	M	OTU256	14	299.765	66851	0.209539	0.648352	5	0.0691714	0.408163	Fungi	Glomeromycota	Glomeromycetes	Glomerales	Glomeraceae
2022	M	OTU1877	13	54.2454	24061	0.19336	0.717949	5	1.52177	0	Fungi	Basidiomycota	Agaricomycetes	Cantharellales	Ceratobasidiaceae	Ceratobasidium
2022	M	OTU2138	12	37.1407	16784	0.183747	0.757576	5	1.03757	0	Fungi	Ascomycota	Eurotiomycetes	Eurotiales	Trichocomaceae	Talaromyces
2022	S	OTU17	12	125.759	169695	0.0205441	0.651515	5	0.485866	0.277778	Fungi	Ascomycota	Sordariomycetes	Sordariales
2022	S	OTU120	13	45.2715	54650	0.0108584	0.628205	5	-0.566843	0.473373	Fungi	Glomeromycota	Glomeromycetes	Diversisporales
2022	S	OTU20	14	368.095	86615	0.0296014	0.571429	5	1.01222	0.357143	Fungi	Ascomycota	Dothideomycetes	Pleosporales
2022	S	OTU113	14	265.39	201890	0.0784206	0.626374	5	-1.61955	0.489796	Fungi	Ascomycota	Sordariomycetes	Coniochaetales	Coniochaetaceae	Coniochaeta
2022	S	OTU27	13	185.834	264175	0.0415116	0.653846	5	0.485866	0.35503	Fungi	Ascomycota	Sordariomycetes	Sordariales	Chaetomiaceae	Humicola
2022	S	OTU242	15	375.743	316247	0.0625987	0.609524	5	-0.0404888	0.48	Fungi	Ascomycota	Leotiomycetes	Helotiales	Helotiales	Cadophora
2022	S	OTU91	12	62.8178	37677	0.00822802	0.636364	5	-1.61955	0.5	Fungi	Ascomycota	Sordariomycetes	Hypocreales	Nectriaceae	Paracremonium
2022	S	OTU216	14	133.975	199320	0.0535087	0.648352	5	-0.0404888	0.459184	Fungi	Ascomycota	Dothideomycetes	Pleosporales	Cucurbitariaceae	Pyrenochaetopsis
2022	S	OTU311	11	57.8404	30819	0.00792305	0.636364	5	-1.61955	0.495868	Fungi	Glomeromycota	Glomeromycetes	Glomerales	Glomeraceae	Funneliformis
2022	S	OTU264	12	125.759	169695	0.0205441	0.651515	5	0.485866	0.277778	Fungi	Ascomycota	Sordariomycetes	Pleurotheciales	Pleurotheciaceae	Pleurotheciella
2022	S	OTU11	12	198.424	141708	0.0282281	0.666667	5	1.01222	0.152778	Fungi	Ascomycota	Eurotiomycetes	Eurotiales	Trichocomaceae	Talaromyces
2022	S	OTU303	16	238.601	256454	0.0182738	0.55	5	1.01222	0.429688	Fungi	Ascomycota	Sordariomycetes
2022	S	OTU38	16	238.601	256454	0.0182738	0.55	5	1.01222	0.429688	Fungi	Ascomycota	Saccharomycetes	Saccharomycetales	Phaffomycetaceae	Cyberlindnera
2022	SM	OTU31	10	14.5874	280	0.01387	0.622222	5	-2.33126	0.5	Fungi	Basidiomycota	Tremellomycetes	Tremellales	Trimorphomycetaceae	Saitozyma
2022	SM	OTU54	14	5.96279	70	0.00485566	0.78022	5	1.02576	0	Fungi	Mortierellomycota	Mortierellomycetes	Mortierellales	Mortierellaceae	Mortierella
2022	SM	OTU124	12	2.18495	30	0.00343727	0.878788	5	0.279751	0	Fungi	Ascomycota	Sordariomycetes	Coniochaetales	Coniochaetaceae	Coniochaeta
2022	SM	OTU1431	12	2.18495	30	0.00343727	0.878788	5	0.279751	0	Fungi	Ascomycota	Sordariomycetes	Hypocreales	Nectriaceae	Fusarium
2022	SM	OTU144	15	9.62507	94	0.00555871	0.714286	5	1.39876	0	Fungi	Ascomycota	Dothideomycetes	Pleosporales	Pleosporaceae	Alternaria
2022	SM	OTU115	14	5.96279	70	0.00485566	0.78022	5	1.02576	0	Fungi	Ascomycota	Dothideomycetes	Pleosporales	Didymellaceae	Boeremia
2022	SM	OTU221	14	6.47948	63	0.00469627	0.769231	5	1.02576	0	Fungi	Basidiomycota	Tremellomycetes	Cystofilobasidiales	Cystofilobasidiaceae	Cystofilobasidium
2022	SM	OTU255	11	0.632246	9	0.00292975	0.945455	5	-0.0932505	0	Fungi	Ascomycota	Sordariomycetes	Xylariales	Microdochiaceae	Idriella
2022	SM	OTU140	12	31.1743	584	0.0170146	0.575758	5	-1.95826	0.5	Fungi	Ascomycota	Sordariomycetes	Hypocreales	Nectriaceae
2022	SM	OTU300	15	62.8874	684	0.0109678	0.552381	5	0.279751	0.32	Fungi	Ascomycota	Sordariomycetes	Hypocreales	Hypocreales	Sesquicillium
2022	SM	OTU260	11	0.632246	9	0.00292975	0.945455	5	-0.0932505	0	Fungi	Ascomycota	Eurotiomycetes	Chaetothyriales	Herpotrichiellaceae	Cladophialophora
2022	SM	OTU163	13	2.8172	39	0.00399322	0.858974	5	0.652753	0	Fungi	Ascomycota	Sordariomycetes	Sordariales	Sordariales	Ramophialophora
2022	SM	OTU117	11	15.0889	173	0.00594043	0.672727	5	-0.839254	0.297521	Fungi	Ascomycota	Sordariomycetes	Hypocreales	Nectriaceae	Cylindrocarpon
2022	SM	OTU186	15	92.0036	1203	0.01504	0.514286	5	-0.0932505	0.391111	Fungi	Ascomycota	Sordariomycetes	Glomerellales	Plectosphaerellaceae	Verticillium
2022	SM	OTU60	11	352.477	2640	0.00479084	0.836364	5	-0.466252	0.165289	Fungi	Ascomycota	Eurotiomycetes	Eurotiales	Aspergillaceae	Aspergillus
2022	SM	OTU123	12	386.304	2915	0.00534678	0.80303	5	-0.0932505	0.152778	Fungi	Ascomycota	Pezizomycetes	Pezizales	Pyronemataceae	Pseudaleuria
2021	S	OTU31	8	11.3917	223	0.014811	0.821429	6	0.707107	0.21875	Fungi	Basidiomycota	Tremellomycetes	Tremellales	Trimorphomycetaceae	Saitozyma
2021	S	OTU107	8	31.2987	915	0.0347176	0.678571	6	-2.12132	0.46875	Fungi	Ascomycota	Sordariomycetes	Chaetosphaeriales	Chaetosphaeriaceae	Chloridium
2021	S	OTU148	9	62.8014	2317	0.0248025	0.722222	6	0.707107	0.345679	Fungi	Ascomycota	Sordariomycetes
2021	S	OTU27	11	145.602	3863	0.00644605	0.527273	6	-0.707107	0.495868	Fungi	Ascomycota	Sordariomycetes	Sordariales	Chaetomiaceae	Humicola
2021	S	OTU234	9	62.8014	2317	0.0248025	0.722222	6	0.707107	0.345679	Fungi	Ascomycota	Sordariomycetes	Hypocreales	Nectriaceae	Atractium
2021	S	OTU90	8	11.3917	223	0.014811	0.821429	6	0.707107	0.21875	Fungi	Ascomycota	Sordariomycetes	Hypocreales	Nectriaceae	Gibberella
2021	S	OTU349	7	3.33963	65	0.00732876	0.904762	6	0.707107	0	Fungi	Ascomycota	Sordariomycetes
2021	S	OTU442	10	37.8863	1346	0.0058899	0.555556	6	-0.707107	0.48	Fungi	Ascomycota	Eurotiomycetes	Chaetothyriales	Trichomeriaceae
2022	CK	OTU89	5	5.9	16	0.0163545	0.6	6	0	0	Fungi	Ascomycota	Sordariomycetes	Hypocreales	Nectriaceae	Fusarium
2022	CK	OTU87	4	0	0	0.00686084	1	6	0	0	Fungi	Ascomycota	Sordariomycetes	Hypocreales	Nectriaceae	Fusicolla
2022	CK	OTU2589	4	0	0	0.00686084	1	6	0	0	Fungi	Ascomycota	Dothideomycetes	Pleosporales
2022	CK	OTU187	4	0	0	0.00686084	1	6	0	0	Fungi	Ascomycota	Leotiomycetes	Helotiales
2022	CK	OTU263	8	347.327	984	0.0574089	0.357143	6	0	0	Fungi	Mortierellomycota	Mortierellomycetes	Mortierellales	Mortierellaceae	Mortierella
2022	S	OTU33	7	100.687	2791	0.000366885	0.52381	6	0	0	Fungi	Ascomycota	Sordariomycetes	Sordariales	Lasiosphaeriaceae
2022	S	OTU26	6	46.8711	595	4.30679e-05	0.733333	6	0	0	Fungi	Ascomycota	Sordariomycetes	Hypocreales	Nectriaceae
2022	S	OTU87	6	57.9553	1680	0.000237876	0.6	6	0	0	Fungi	Ascomycota	Sordariomycetes	Hypocreales	Nectriaceae	Fusicolla
2022	S	OTU80	6	46.8711	595	4.30679e-05	0.733333	6	0	0	Fungi	Ascomycota	Sordariomycetes
2022	S	OTU281	6	46.8711	595	4.30679e-05	0.733333	6	0	0	Fungi	Ascomycota	Sordariomycetes
2022	SM	OTU15	20	64.1428	3097	0.176908	0.742105	6	0.549927	0.405	Fungi	Ascomycota
2022	SM	OTU110	19	36.0526	1808	0.176176	0.754386	6	0.549927	0.34903	Fungi	Ascomycota	Dothideomycetes	Pleosporales	Periconiaceae	Periconia
2022	SM	OTU95	19	81.0898	3060	0.148826	0.684211	6	-0.0733236	0.387812	Fungi	Ascomycota	Leotiomycetes	Helotiales	Sclerotiniaceae
2022	SM	OTU181	19	34.4229	2176	0.173484	0.783626	6	0.549927	0.354571	Fungi	Ascomycota	Leotiomycetes	Helotiales
2022	SM	OTU96	19	43.6975	2135	0.16555	0.760234	6	0.549927	0.34903	Fungi	Ascomycota	Sordariomycetes	Glomerellales	Glomerellaceae	Colletotrichum
2022	SM	OTU120	20	105.651	3757	0.15878	0.673684	6	0.549927	0.375	Fungi	Glomeromycota	Glomeromycetes	Diversisporales
2022	SM	OTU128	19	34.4229	2176	0.173484	0.783626	6	0.549927	0.354571	Fungi	Ascomycota	Sordariomycetes	Hypocreales	Nectriaceae	Mariannaea
2022	SM	OTU145	17	78.2855	2444	0.121116	0.676471	6	-1.94307	0.456747	Fungi	Ascomycota	Dothideomycetes	Pleosporales	Phaeosphaeriaceae	Paraphoma
2022	SM	OTU2208	21	38.8192	2110	0.196213	0.671429	6	1.17318	0.362812	Fungi	Ascomycota	Eurotiomycetes	Chaetothyriales	Herpotrichiellaceae	Exophiala
2022	SM	OTU194	18	28.5566	1434	0.15452	0.79085	6	0.549927	0.277778	Fungi	Basidiomycota	Agaricomycetes	Cantharellales	Ceratobasidiaceae	Ceratobasidium
2022	SM	OTU85	16	16.2773	989	0.157038	0.683333	6	-2.56632	0.46875	Fungi	Ascomycota	Leotiomycetes	Thelebolales	Pseudeurotiaceae	Pseudeurotium
2022	SM	OTU249	22	540.719	9173	0.199023	0.597403	6	0.549927	0.433884	Fungi	Ascomycota
2022	SM	OTU414	19	34.1026	2116	0.175305	0.777778	6	0.549927	0.354571	Fungi	Ascomycota	Dothideomycetes	Pleosporales	Phaeosphaeriaceae	Neosetophoma
2022	SM	OTU90	21	81.1244	2637	0.196362	0.590476	6	-1.31982	0.489796	Fungi	Ascomycota	Sordariomycetes	Hypocreales	Nectriaceae	Gibberella
2022	SM	OTU46	17	32.5297	1556	0.160583	0.75	6	-0.696574	0.380623	Fungi	Basidiomycota	Cystobasidiomycetes
2022	SM	OTU307	20	26.559	1471	0.188787	0.678947	6	0.549927	0.375	Fungi	Basidiomycota	Tremellomycetes	Tremellales	Bulleribasidiaceae	Hannaella
2022	SM	OTU447	23	488.313	8540	0.209823	0.581028	6	-0.0733236	0.676371	Fungi	Basidiomycota	Agaricomycetes	Cantharellales	Ceratobasidiaceae	Thanatephorus
2021	S	OTU23	10	7.51052	705	0.0154906	0.888889	7	0.254	0	Fungi	Ascomycota	Dothideomycetes	Pleosporales	Thyridariaceae	Roussoella
2021	S	OTU36	14	952.421	108968	0.0567632	0.615385	7	0.254	0.408163	Fungi	Ascomycota	Orbiliomycetes	Orbiliales	Orbiliaceae
2021	S	OTU64	11	90.697	28391	0.0256037	0.836364	7	0.254	0.165289	Fungi	Basidiomycota	Agaricomycetes	Agaricales	Psathyrellaceae	Coprinellus
2021	S	OTU60	10	273.143	83382	0.00942543	0.644444	7	-1.27	0.32	Fungi	Ascomycota	Eurotiomycetes	Eurotiales	Aspergillaceae	Aspergillus
2021	S	OTU104	13	180.157	6023	0.0562295	0.653846	7	-0.508001	0.426036	Fungi	Ascomycota	Eurotiomycetes	Eurotiales	Trichocomaceae	Talaromyces
2021	S	OTU137	13	179.513	8390	0.0665472	0.589744	7	-1.27	0.473373	Fungi	Ascomycota	Dothideomycetes	Pleosporales	Torulaceae	Torula
2021	S	OTU265	12	159.776	55060	0.0261374	0.787879	7	1.016	0.152778	Fungi	Ascomycota	Sordariomycetes	Branch06
2021	S	OTU455	11	15.5725	1691	0.0191409	0.854545	7	1.016	0	Fungi	Ascomycota	Dothideomycetes	Pleosporales	Torulaceae	Torula
2021	S	OTU360	11	90.697	28391	0.0256037	0.836364	7	0.254	0.165289	Fungi	Ascomycota	Sordariomycetes	Hypocreales	Bionectriaceae	Clonostachys
2021	S	OTU660	11	15.5725	1691	0.0191409	0.854545	7	1.016	0	Fungi	Glomeromycota	Paraglomeromycetes	Paraglomerales	Paraglomeraceae
2021	S	OTU3	9	825.208	131903	0.00973018	0.638889	7	-2.032	0.345679	Fungi	Ascomycota	Sordariomycetes	Hypocreales	Clavicipitaceae	Metarhizium
2021	S	OTU482	11	15.5725	1691	0.0191409	0.854545	7	1.016	0	Fungi	Ascomycota	Sordariomycetes
2022	S	OTU7	8	65.1757	1070	0.00105663	0.75	7	-2.17307	0.21875	Fungi	Basidiomycota	Agaricomycetes	Trechisporales	Hydnodontaceae	Subulicystidium
2022	S	OTU21	15	81.9002	18139	0.00385784	0.647619	7	0.434613	0.231111	Fungi	Ascomycota	Sordariomycetes	Sordariales	Chaetomiaceae	Chaetomium
2022	S	OTU31	15	72.5358	99700	0.00657172	0.561905	7	-0.869227	0.444444	Fungi	Basidiomycota	Tremellomycetes	Tremellales	Trimorphomycetaceae	Saitozyma
2022	S	OTU198	16	87.3121	102331	0.00674667	0.566667	7	-0.434613	0.429688	Fungi	Ascomycota	Sordariomycetes	Glomerellales	Plectosphaerellaceae
2022	S	OTU2138	17	217.789	41617	0.0081067	0.632353	7	-0.434613	0.456747	Fungi	Ascomycota	Eurotiomycetes	Eurotiales	Trichocomaceae	Talaromyces
2022	S	OTU84	14	28.0732	6209	0.00340261	0.769231	7	0.869227	0	Fungi	Ascomycota	Sordariomycetes	Hypocreales	Nectriaceae
2022	S	OTU24	16	42.7427	96941	0.00587382	0.691667	7	0.434613	0.304688	Fungi	Basidiomycota	Agaricomycetes	Cantharellales	Ceratobasidiaceae	Ceratobasidium
2022	S	OTU107	13	25.7758	3408	0.00272421	0.705128	7	0.434613	0	Fungi	Ascomycota	Sordariomycetes	Chaetosphaeriales	Chaetosphaeriaceae	Chloridium
2022	S	OTU223	14	19.5432	2208	0.00336955	0.78022	7	0.869227	0	Fungi	Ascomycota	Sordariomycetes	Hypocreales	Stachybotryaceae	Striatibotrys
2022	S	OTU184	13	12.1544	2101	0.00265321	0.769231	7	0.434613	0	Fungi	Ascomycota	Eurotiomycetes	Chaetothyriales	Herpotrichiellaceae	Exophiala
2022	S	OTU276	15	37.941	98418	0.00592899	0.657143	7	-0.434613	0.391111	Fungi	Glomeromycota	Glomeromycetes	Glomerales	Glomeraceae	Funneliformis
2022	S	OTU99	16	112.159	87868	0.00597551	0.666667	7	0.434613	0.304688	Fungi	Ascomycota	Sordariomycetes	Hypocreales	Nectriaceae	Fusarium
2022	S	OTU60	15	42.2917	7263	0.00345778	0.72381	7	1.30384	0	Fungi	Ascomycota	Eurotiomycetes	Eurotiales	Aspergillaceae	Aspergillus
2022	S	OTU47	8	73.9881	1250	0.00106257	0.75	7	-2.17307	0.21875	Fungi	Ascomycota	Leotiomycetes	Helotiales	Helotiales
2022	S	OTU328	12	244.441	6887	0.00205239	0.712121	7	-0.434613	0.152778	Fungi	Chytridiomycota	Chytridiomycetes	Chytridiales	Chytridiaceae	Dendrochytridium
2022	S	OTU221	16	112.159	87868	0.00597551	0.666667	7	0.434613	0.304688	Fungi	Basidiomycota	Tremellomycetes	Cystofilobasidiales	Cystofilobasidiaceae	Cystofilobasidium
2022	S	OTU203	15	31.3947	6695	0.00371045	0.761905	7	1.30384	0	Fungi	Ascomycota	Eurotiomycetes	Chaetothyriales	Cyphellophoraceae	Cyphellophora
2021	S	OTU11	20	112.067	45807	0.244163	0.794737	8	1.09308	0	Fungi	Ascomycota	Eurotiomycetes	Eurotiales	Trichocomaceae	Talaromyces
2021	S	OTU2	16	46.7321	7800	0.193096	0.8	8	-0.448441	0.117188	Fungi	Ascomycota	Sordariomycetes
2021	S	OTU4	19	278.179	76957	0.210719	0.660819	8	-0.140138	0.265928	Fungi	Ascomycota	Sordariomycetes	Sordariales	Lasiosphaeriaceae	Cladorrhinum
2021	S	OTU132	17	111.294	44373	0.210407	0.830882	8	0.168166	0	Fungi	Glomeromycota
2021	S	OTU128	20	131.515	47158	0.244648	0.8	8	2.49308	0	Fungi	Ascomycota	Sordariomycetes	Hypocreales	Nectriaceae	Mariannaea
2021	S	OTU149	19	278.179	76957	0.210719	0.660819	8	-0.140138	0.265928	Fungi	Ascomycota	Sordariomycetes
2021	S	OTU126	20	131.515	47158	0.244648	0.8	8	1.09308	0	Fungi	Ascomycota	Sordariomycetes	Chaetosphaeriales	Chaetosphaeriaceae	Dictyochaeta
2021	S	OTU29	17	115.765	44150	0.203592	0.742647	8	-0.140138	0.110727	Fungi	Ascomycota	Sordariomycetes	Hypocreales	Hypocreaceae	Trichoderma
2021	S	OTU156	20	131.515	47158	0.244648	0.8	8	1.09308	0	Fungi	Basidiomycota	Agaricomycetes	Agaricales	Psathyrellaceae	Psathyrella
2021	S	OTU185	20	131.515	47158	0.244648	0.8	8	1.09308	0	Fungi	Ascomycota	Leotiomycetes
2021	S	OTU194	20	131.515	47158	0.244648	0.8	8	1.09308	0	Fungi	Basidiomycota	Agaricomycetes	Cantharellales	Ceratobasidiaceae	Ceratobasidium
2021	S	OTU281	17	298.444	24406	0.182154	0.639706	8	-0.756745	0.290657	Fungi	Ascomycota	Sordariomycetes
2021	S	OTU1877	17	2887.77	630816	0.146322	0.382353	8	-1.98996	0.588235	Fungi	Basidiomycota	Agaricomycetes	Cantharellales	Ceratobasidiaceae	Ceratobasidium
2021	S	OTU464	17	24.8825	4074	0.212684	0.830882	8	0.168166	0	Fungi	Ascomycota	Eurotiomycetes	Eurotiales	Aspergillaceae	Aspergillus
2021	S	OTU152	15	516.494	137462	0.127553	0.52381	8	-2.29826	0.48	Fungi	Ascomycota	Sordariomycetes	Hypocreales	Nectriaceae	Fusarium
2021	S	OTU214	18	13.7803	1852	0.226145	0.849673	8	0.476469	0	Fungi	Ascomycota	Dothideomycetes	Pleosporales	Didymosphaeriaceae	Pseudopithomyces
2021	S	OTU304	18	29.4413	3550	0.224956	0.836601	8	0.476469	0	Fungi	Ascomycota	Sordariomycetes	Trichosphaeriales	Trichosphaeriaceae
2021	S	OTU429	18	13.7803	1852	0.226145	0.849673	8	0.476469	0	Fungi	Ascomycota	Leotiomycetes	Helotiales
2021	S	OTU180	17	1442.59	565468	0.203975	0.75	8	-0.140138	0.110727	Fungi	Ascomycota	Dothideomycetes	Pleosporales	Phaeosphaeriaceae	Paraphoma
2021	S	OTU297	16	16.189	2466	0.2026	0.866667	8	-0.140138	0	Fungi	Ascomycota	Dothideomycetes	Pleosporales	Pleosporaceae	Sporidesmiella
2021	S	OTU533	16	17.4946	2643	0.202815	0.85	8	-0.140138	0	Fungi	Ascomycota	Sordariomycetes	Phomatosporales	Phomatosporaceae	Phomatospora
2021	S	OTU83	15	242.681	22600	0.136407	0.561905	8	-1.98996	0.444444	Fungi	Basidiomycota	Agaricomycetes	Cantharellales	Cantharellales	Minimedusa
2022	S	OTU8	19	117.074	55824	0.175414	0.672515	8	0.642824	0.34903	Fungi	Mortierellomycota	Mortierellomycetes	Mortierellales	Mortierellaceae	Mortierella
2022	S	OTU15	23	170.971	247953	0.225299	0.624506	8	0.642824	0.453686	Fungi	Ascomycota
2022	S	OTU52	22	239.291	311167	0.212705	0.584416	8	-0.514259	0.483471	Fungi	Ascomycota	Sordariomycetes	Sordariales	Chaetomiaceae	Humicola
2022	S	OTU19	19	145.016	222471	0.18701	0.596491	8	-1.0928	0.465374	Fungi	Ascomycota	Eurotiomycetes	Eurotiales	Aspergillaceae	Penicillium
2022	S	OTU1104	18	87.6045	32794	0.180312	0.633987	8	-2.24989	0.493827	Fungi	Ascomycota	Sordariomycetes	Hypocreales	Nectriaceae
2022	S	OTU74	17	119.826	59498	0.166146	0.698529	8	0.0642824	0.290657	Fungi	Glomeromycota	Glomeromycetes	Glomerales	Glomeraceae	Rhizophagus
2022	S	OTU29	18	60.1359	19116	0.17566	0.686275	8	0.0642824	0.345679	Fungi	Ascomycota	Sordariomycetes	Hypocreales	Hypocreaceae	Trichoderma
2022	S	OTU230	16	215.943	62790	0.120962	0.666667	8	-1.0928	0.375	Fungi	Olpidiomycota	Olpidiomycetes	Olpidiales	Olpidiaceae	Olpidium
2022	S	OTU237	20	120.908	62136	0.186457	0.678947	8	1.22137	0.335	Fungi	Glomeromycota	Glomeromycetes	Glomerales	Glomeraceae	Rhizophagus
2022	S	OTU63	20	406.594	415063	0.15602	0.6	8	0.642824	0.375	Fungi	Basidiomycota	Agaricomycetes	Cantharellales	Ceratobasidiaceae
2022	S	OTU23	20	77.7116	23738	0.197149	0.7	8	0.642824	0.375	Fungi	Ascomycota	Dothideomycetes	Pleosporales	Thyridariaceae	Roussoella
2022	S	OTU1431	16	148.66	240879	0.126006	0.641667	8	-1.0928	0.375	Fungi	Ascomycota	Sordariomycetes	Hypocreales	Nectriaceae	Fusarium
2022	S	OTU140	19	110.217	177082	0.185725	0.643275	8	0.642824	0.33241	Fungi	Ascomycota	Sordariomycetes	Hypocreales	Nectriaceae
2022	S	OTU364	19	132.54	61923	0.18655	0.690058	8	0.642824	0.33241	Fungi	Mortierellomycota	Mortierellomycetes	Mortierellales	Mortierellaceae	Mortierella
2022	S	OTU317	16	215.943	62790	0.120962	0.666667	8	-1.0928	0.375	Fungi	Ascomycota	Eurotiomycetes	Chaetothyriales	Cyphellophoraceae	Cyphellophora
2022	S	OTU286	19	273.601	123506	0.175074	0.71345	8	1.79991	0.193906	Fungi	Ascomycota	Eurotiomycetes	Chaetothyriales	Chaetothyriaceae
2022	S	OTU267	20	156.255	67828	0.184083	0.647368	8	0.642824	0.395	Fungi	Glomeromycota	Glomeromycetes	Glomerales	Glomeraceae
2022	S	OTU2	17	158.988	244310	0.135126	0.639706	8	-0.514259	0.359862	Fungi	Ascomycota	Sordariomycetes
2021	S	OTU123	6	97.9008	147950	1.49053e-08	0.666667	9	-1.41421	0.444444	Fungi	Ascomycota	Pezizomycetes	Pezizales	Pyronemataceae	Pseudaleuria
2021	S	OTU110	5	0.25	1	2.3527e-09	0.9	9	0.707107	0	Fungi	Ascomycota	Dothideomycetes	Pleosporales	Periconiaceae	Periconia
2021	S	OTU69	6	52.3516	63412	6.75629e-09	0.733333	9	0.707107	0.277778	Fungi	Ascomycota	Sordariomycetes	Hypocreales	Nectriaceae	Fusarium
2021	S	OTU1787	4	0	0	1.53511e-09	1	9	-1.41421	0	Fungi	Basidiomycota	Agaricomycetes	Agaricales	Psathyrellaceae	Coprinopsis
2021	S	OTU258	5	0.25	1	2.3527e-09	0.9	9	0.707107	0	Fungi	Rozellomycota	Rozellomycotina	GS11
2021	S	OTU163	7	184.718	221924	1.49895e-08	0.619048	9	0.707107	0.638163	Fungi	Ascomycota	Sordariomycetes	Sordariales	Sordariales	Ramophialophora
2021	S	OTU118	8	17.6	2617	0.000814265	0.892857	10	0.707107	0	Fungi	Basidiomycota	Agaricomycetes	Trechisporales
2021	S	OTU266	11	532.206	230106	0.00084292	0.654545	10	0.707107	0.396694	Fungi	Ascomycota	Dothideomycetes	Pleosporales	Thyridariaceae	Roussoella
2021	S	OTU40	10	280.058	122894	0.00083498	0.711111	10	0.707107	0.32	Fungi	Basidiomycota	Agaricomycetes	Agaricales	Psathyrellaceae	Coprinopsis
2021	S	OTU231	8	17.6	2617	0.000814265	0.892857	10	0.707107	0	Fungi	Ascomycota	Dothideomycetes	Pleosporales	Phaeosphaeriaceae	Setophoma
2021	S	OTU1104	11	532.206	230106	0.00084292	0.654545	10	0.707107	0.396694	Fungi	Ascomycota	Sordariomycetes	Hypocreales	Nectriaceae
2021	S	OTU9	8	12.8031	680	0.000271127	0.75	10	-2.47487	0.46875	Fungi	Ascomycota	Sordariomycetes	Hypocreales	Hypocreales	Chlamydocillium
2021	S	OTU282	8	1880.09	602735	0.00882546	0.75	10	-0.353553	0.21875	Fungi	Ascomycota	Sordariomycetes	Sordariales	Chaetomiaceae	Ovatospora
2021	S	OTU324	7	0	0	0.000799393	1	10	-0.353553	0	Fungi	Ascomycota	Dothideomycetes	Pleosporales	Torulaceae	Torula
2021	S	OTU473	7	0	0	0.000799393	1	10	-0.353553	0	Fungi	Ascomycota	Dothideomycetes	Capnodiales	Mycosphaerellaceae	Septoria

## Sheet: TABLE S12
TABLE S12: Screening the key species of molecular ecological network based on the topology role of individual module node.
Year	Treatment	node.degree	node.betw	node.stress	node.evcent	Clustering.Coefficient	No. module	Module hubs(Zi≥2.5,Pi≤0.62)	Connectors(Zi＜2.5,Pi＞0.62)	Kingdom	Phylum	Class	Order	Family	Genus
2021	CK	23	271.129	1348286	0.202158	0.612648	3	OTU163		Bacteria	Gemmatimonadetes	Gemmatimonadetes	Gemmatimonadales	Gemmatimonadaceae	uncultured
2021	CK	26	1121.46	4531203	0.208937	0.529231	3	OTU282		Bacteria	Proteobacteria	Alphaproteobacteria	Rhizobiales	Xanthobacteraceae	uncultured
2021	M	22	1431.48	29327628	0.00753126	0.575758	4	OTU41		Bacteria	Gemmatimonadetes	Gemmatimonadetes	Gemmatimonadales	Gemmatimonadaceae	Gemmatimonas
2021	M	20	884.022	18892405	1.03032e-05	0.7	7	OTU5		Bacteria	Proteobacteria	Alphaproteobacteria	Rhizobiales	Xanthobacteraceae	Bradyrhizobium
2021	M	18	80.9895	2953994	6.77809e-06	0.732026	7		OTU12	Bacteria	Verrucomicrobia	Verrucomicrobiae	Chthoniobacterales	Chthoniobacteraceae	Candidatus Udaeobacter
2021	M	20	1061.93	22468336	6.24049e-06	0.626316	7		OTU19	Bacteria	Proteobacteria	Gammaproteobacteria	Betaproteobacteriales	Burkholderiaceae	Burkholderia-Caballeronia-Paraburkholderia
2021	S	38	714.415	2590731910	0.157516	0.628734	5		OTU146	Bacteria	Acidobacteria	Acidobacteriia	Solibacterales	Solibacteraceae (Subgroup 3)	Bryobacter
2021	S	39	412.413	1561545297	0.160811	0.638327	5		OTU410	Bacteria	Proteobacteria	Alphaproteobacteria	Acetobacterales	Acetobacteraceae	Acidisphaera
2021	SM	25	236.787	17042901	0.213705	0.736667	8	OTU89227		Bacteria	Acidobacteria	Acidobacteriia	Solibacterales	Solibacteraceae (Subgroup 3)	Candidatus Solibacter
2021	SM	19	191.35	4841538	0.107187	0.690058	5		OTU0	Bacteria	Proteobacteria	Gammaproteobacteria	Pseudomonadales	Pseudomonadaceae	Pseudomonas
2021	SM	22	1158.09	144852412	1.80446e-06	0.61039	6		OTU134	Bacteria	Actinobacteria	Thermoleophilia	Gaiellales	uncultured	uncultured bacterium
2021	SM	23	1384.87	20481876	0.162702	0.620553	8		OTU185	Bacteria	Proteobacteria	Gammaproteobacteria	Betaproteobacteriales	SC-I-84	uncultured Rhodocyclaceae bacterium
2021	SM	23	1016.24	136841953	0.15919	0.636364	8		OTU153559	Bacteria	Proteobacteria	Gammaproteobacteria	Xanthomonadales	Rhodanobacteraceae	Rhodanobacter
2022	CK	18	2461.97	37722433	0.000557708	0.594771	0	OTU149		Bacteria	Proteobacteria	Alphaproteobacteria	Rhizobiales	KF-JG30-B3
2022	CK	23	1013.09	41208124	0.173897	0.612648	1	OTU146		Bacteria	Acidobacteria	Acidobacteriia	Solibacterales	Solibacteraceae (Subgroup 3)	Bryobacter
2022	CK	23	781.251	38846605	0.0123567	0.667984	2	OTU122		Bacteria	Proteobacteria	Deltaproteobacteria	Myxococcales	bacteriap25	uncultured bacterium
2022	CK	22	455.251	32647854	0.115912	0.606061	1		OTU62	Bacteria	Proteobacteria	Gammaproteobacteria	Betaproteobacteriales	SC-I-84	uncultured bacterium
2022	CK	16	2475.81	52002015	0.051425	0.608333	1		OTU17239	Bacteria	Gemmatimonadetes	Gemmatimonadetes	Gemmatimonadales	Gemmatimonadaceae	Gemmatimonas
2022	M	36	329.498	567891819	0.156395	0.663492	4	OTU19		Bacteria	Proteobacteria	Gammaproteobacteria	Betaproteobacteriales	Burkholderiaceae	Burkholderia-Caballeronia-Paraburkholderia
2022	M	35	786.077	1255450035	0.157012	0.672269	4	OTU122		Bacteria	Proteobacteria	Deltaproteobacteria	Myxococcales	bacteriap25	uncultured bacterium
2022	M	22	358.007	68177455	0.00570231	0.614719	6	OTU316		Bacteria	Proteobacteria	Deltaproteobacteria	Myxococcales	BIrii41	metagenome
2022	M	35	605.157	865354972	0.149849	0.648739	4		OTU243448	Bacteria	Proteobacteria	Gammaproteobacteria	Betaproteobacteriales	Burkholderiaceae	Piscinibacter
2022	M	33	562.729	664528980	0.126312	0.662879	7		OTU60	Bacteria	Gemmatimonadetes	Gemmatimonadetes	Gemmatimonadales	Gemmatimonadaceae	uncultured
2022	S	26	408.821	7641666	0.0179114	0.64	1	OTU8		Bacteria	Proteobacteria	Alphaproteobacteria	Rhizobiales	Xanthobacteraceae	uncultured
2022	S	26	1170.1	22188269	0.175275	0.652308	5	OTU23		Bacteria	Acidobacteria	Blastocatellia (Subgroup 4)	Pyrinomonadales	Pyrinomonadaceae	RB41
2022	S	29	114.946	787051	0.211257	0.736453	5	OTU221		Bacteria	Acidobacteria	Acidobacteriia	Acidobacteriales	uncultured	uncultured bacterium
2022	SM	21	534.063	195302242	0.00438541	0.661905	0	OTU11		Bacteria	Proteobacteria	Gammaproteobacteria	Betaproteobacteriales	Nitrosomonadaceae	mle1-7
2022	SM	26	823.787	19199866	0.1736	0.563077	2	OTU20		Bacteria	Acidobacteria	Subgroup 6	uncultured bacterium	uncultured bacterium	uncultured bacterium
2022	SM	24	987.35	23945640	0.106146	0.65942	6	OTU4		Bacteria	Proteobacteria	Gammaproteobacteria	Betaproteobacteriales	Burkholderiaceae	Ramlibacter
2022	SM	22	515.88	22939233	0.098447	0.666667	6	OTU5		Bacteria	Proteobacteria	Alphaproteobacteria	Rhizobiales	Xanthobacteraceae	Bradyrhizobium
2022	SM	15	379.026	25297253	0.0208757	0.638095	4		OTU218	Bacteria	Proteobacteria	Deltaproteobacteria	Myxococcales	Haliangiaceae	Haliangium
2022	SM	20	651.226	10200351	0.0505923	0.647368	5		OTU152	Bacteria	Proteobacteria	Gammaproteobacteria	Betaproteobacteriales	Rhodocyclaceae	Azovibrio
2021	CK	10	72.4925	293172	0.276301	0.755556	2	OTU4		Fungi	Ascomycota	Sordariomycetes	Sordariales	Lasiosphaeriaceae	Cladorrhinum
2021	CK	11	401.822	10750760	0.296065	0.709091	2	OTU47		Fungi	Ascomycota	Leotiomycetes	Helotiales	Helotiales
2021	CK	4	790	36555704	1.20894e-09	0.5	1		OTU27	Fungi	Ascomycota	Sordariomycetes	Sordariales	Chaetomiaceae	Humicola
2021	CK	8	944.287	25612937	0.0666266	0.607143	2		OTU133	Fungi	Ascomycota	Sordariomycetes	Hypocreales	Nectriaceae	Fusicolla
2021	M	13	245.562	8025	0.00159559	0.589744	0	OTU37		Fungi	Ascomycota	Eurotiomycetes	Eurotiales	Aspergillaceae	Aspergillus
2021	M	17	151.006	7491	0.234823	0.566176	1	OTU1759		Fungi	Ascomycota	Eurotiomycetes	Eurotiales	Aspergillaceae	Penicillium
2021	M	12	103.382	9592	0.119404	0.69697	2	OTU1104		Fungi	Ascomycota	Sordariomycetes	Hypocreales	Nectriaceae
2021	S	6	294.038	162875	0.00104704	0.533333	0	OTU22		Fungi	Ascomycota	Sordariomycetes	Hypocreales	Hypocreaceae	Trichoderma
2021	S	8	24.562	20913	3.79296e-05	0.785714	4	OTU5		Fungi	Ascomycota	Sordariomycetes	Phomatosporales	Phomatosporaceae	Phomatospora
2021	S	7	184.718	221924	1.49895e-08	0.619048	9		OTU163	Fungi	Ascomycota	Sordariomycetes	Sordariales	Sordariales	Ramophialophora
2021	SM	14	145.347	1790	0.045159	0.571429	0	OTU79		Fungi	Ascomycota	Sordariomycetes	Hypocreales	Bionectriaceae	Clonostachys
2021	SM	6	41.2322	370	0.0015768	0.533333	1	OTU107		Fungi	Ascomycota	Sordariomycetes	Chaetosphaeriales	Chaetosphaeriaceae	Chloridium
2021	SM	12	107.178	834	0.036989	0.545455	0		OTU255	Fungi	Ascomycota	Sordariomycetes	Xylariales	Microdochiaceae	Idriella
2021	SM	14	76.8011	1183	0.198934	0.582418	2		OTU296	Fungi	Ascomycota	Eurotiomycetes	Eurotiales	Aspergillaceae	Aspergillus
2021	SM	12	300.162	2581	0.114926	0.212121	3		OTU2237	Fungi	Ascomycota	Sordariomycetes	Hypocreales	Nectriaceae	Fusarium
2021	SM	23	2214.73	17607	0.122589	0.0790514	3		OTU105	Fungi	Basidiomycota	Agaricomycetes	Agaricales	Psathyrellaceae	Coprinellus
2021	SM	16	220.937	2447	0.263758	0.591667	5		OTU311	Fungi	Glomeromycota	Glomeromycetes	Glomerales	Glomeraceae	Funneliformis
2022	CK	26	3750.58	18479	0.211648	0.113846	5		OTU217	Fungi	Ascomycota	Sordariomycetes	Sordariales	Lasiosphaeriaceae	Cladorrhinum
2022	M	15	622.691	53811	0.0094942	0.580952	0	OTU48		Fungi	Ascomycota	Sordariomycetes	Hypocreales	Nectriaceae	Cylindrocarpon
2022	M	13	54.2454	24061	0.19336	0.717949	5	OTU153		Fungi	Ascomycota	Leotiomycetes	Helotiales	Helotiaceae	Tetracladium
[truncated: 7 more rows]

## Sheet: TABLE S13
TABLE S13: The KEGG metabolic pathway of soil bacteria under continuous cropping and rotation cropping (P＜0.05)
[truncated: 50 more rows]

[truncated: 3 more sheets: TABLE S14, TableS15, TableS16]
